# Supplementary material for: miR-939-3p induces sarcoma proliferation and poor prognosis via suppressing BATF2
Source: Front Oncol. 2024 Feb 14;14:1346531. doi: 10.3389/fonc.2024.1346531 (PMC10899471; doi:10.3389/fonc.2024.1346531)
Supplement: Supplementary file 1 [file DataSheet_1.zip]

Archive with 4 entries (3 files):
- Raw data 20240124修回/Source data.xlsx
- Raw data 20240124修回/Uncropped gel images 1.tif
- Raw data 20240124修回/Uncropped gel images 2.tif
- Raw data 20240124修回/
