# Supplementary material for: miR-939-3p induces sarcoma proliferation and poor prognosis via suppressing BATF2
Source: Front Oncol. 2024 Feb 14;14:1346531. doi: 10.3389/fonc.2024.1346531 (PMC10899471; doi:10.3389/fonc.2024.1346531)
Supplement: Supplementary file 1 [file DataSheet_1.zip › Raw data 20240124修回/Source data.xlsx]

## Sheet: Figure 1
Figure 1A				Figure 1B
Relative BATF2 mRNA level				Relative BATF2 protein level
	Paratumor	Sarcoma			Paratumor	Sarcoma
	0.88	0.47			0.74	0.55
	0.82	0.56			0.71	0.55
	0.61	0.21			0.83	0.65
	1.06	0.4			0.95	0.48
	1.14	0.43			0.93	0.53
	0.85	0.44			0.91	0.5
	1	0.22			0.84	0.67
	0.94	0.23			1.09	0.66
	1.28	0.57			1.34	0.48
	0.64	0.81			1.27	0.31
	1.87	0.67			1.38	0.44
	1.54	0.2			1.03	0.63
mean	1.0525	0.434167		mean	1.00167	0.5375
sd	0.365765	0.19686		sd	0.226348	0.105927
Method	two-tailed unpaired t test			Method	two-tailed unpaired t test
p value	<0.0001			p value	<0.0001
Figure 1C				Figure 1D
Relative BATF2 mRNA level				Relative BATF2 protein level
	HSF	HT-1080	SW-982		HSF	HT-1080	SW-982
	1.12	0.4	0.42		1	0.47	0.66
	0.81	0.3	0.54		1	0.52	0.45
	1.09	0.53	0.65		1	0.4	0.41
mean	1.00667	0.41	0.536667	mean	1	0.463333	0.506667
sd	0.170978	0.115326	0.115036	sd	0	0.0602771	0.134288
Method	One-way ANOVA			Method	One-way ANOVA
p value	HSF vs. HT-1080	HSF vs. SW-982		p value	HSF vs. HT-1080	HSF vs. SW-982
	0.0042	0.0131			0.0006	0.0009
Figure 1E
Database	GEPIA online Database
Source	http://gepia.cancer-pku.cn
Method	Kaplan Meier survival analysis
p value	0.031

## Sheet: Figure 2
Figure 2B
Relative miRNA levels in Sarcoma
	miR-939-3p		miR-194-3p		miR-6823-3p		miR-6825-5p		miR-877-3p		miR-920		miR-6726-5p		miR-455-5p		miR-6884-3p
	Control	Sarcoma	Control	Sarcoma	Control	Sarcoma	Control	Sarcoma	Control	Sarcoma	Control	Sarcoma	Control	Sarcoma	Control	Sarcoma	Control	Sarcoma
	1	1.42857	1	0.839858	1	0.932777	1	0.804818	1	0.988156	1	1.04445	1	1.15229	1	0.596533	1	1.37778
	0.953111	1.74561	0.838945	0.89062	1.08376	1.03565	0.874639	1.06041	1.08993	0.922159	0.851715	0.803502	1.10877	1.19165	0.976375	0.812491	1.39984	1.23822
	0.81445	1.38013	1.298	0.693083	1.08139	0.898029	1.08336	1.02636	0.834196	1.04441	0.910496	0.860511	0.954194	1.0131	1.13162	0.458393	0.986325	1.1901
	0.718282	1.66945	1.29013	0.637558	1.05681	1.19687	0.816773	1.0183	1.10828	0.886927	1.06617	1.12406	0.870936	0.930734	1.12277	0.488772	1.38336	0.835619
	1.18996	1.28578	0.936819	0.823187	1.04057	0.863753	1.06465	0.97851	1.16537	1.17331	0.903463	1.05329	0.990915	0.848489	1.1441	0.866383	1.29148	0.919637
	0.706369	1.64566	1.24903	0.923162	1.17276	0.912493	0.834241	0.984653	0.931634	1.19619	0.88713	1.01223	1.08055	1.05278	1.0911	0.49532	1.15082	1.0734
mean	0.897029	1.52587	1.10215	0.801245	1.07255	0.973262	0.945612	0.978841	1.02157	1.03519	0.936496	0.983006	1.00089	1.03151	1.07766	0.619649	1.20197	1.10579
sd	0.186912	0.185257	0.201154	0.112531	0.0579323	0.123997	0.118444	0.0903175	0.123721	0.128105	0.0803005	0.123848	0.0862008	0.130136	0.0718771	0.177308	0.184378	0.203627
Method	two-tailed unpaired t test
p value	0.0002		0.009		0.1128		0.5791		0.8596		0.4893		0.6471		0.0002		0.4147
Figure 2C
Relative miRNA levels in HT-080 cells
	miR-939-3p		miR-194-3p		miR-6823-3p		miR-6825-5p		miR-877-3p		miR-920		miR-6726-5p		miR-455-5p		miR-6884-3p
	Control	Sarcoma	Control	Sarcoma	Control	Sarcoma	Control	Sarcoma	Control	Sarcoma	Control	Sarcoma	Control	Sarcoma	Control	Sarcoma	Control	Sarcoma
	1	2.70677	1	1.1061	1	0.98592	1	0.916958	1	0.943339	1	1.16227	1	0.955169	1	0.556007	1	1.03043
	0.864537	3.2734	1.08991	1.22526	1.0424	0.90145	1.01637	1.24322	1.03268	0.819065	0.861422	1.02985	1.21926	1.29138	0.998491	0.807031	0.970038	0.768816
	1	4.22399	1.16917	0.946792	0.98504	1.00489	1.14227	1.04783	1.25145	0.971587	1.29623	0.898109	0.806771	1.2347	1.17999	0.789657	0.717871	0.947623
	0.721965	3.88294	1.29076	1.24978	0.880422	1.24555	1.18618	1.02395	1.22317	0.892028	1.0311	0.979016	1.25	0.881638	1.21416	0.900118	0.872554	0.81419
	0.819854	2.61782	1.08263	0.986542	1.13026	1.15658	1.17743	1.23601	0.849012	0.829705	1.18337	0.842555	0.817584	0.820452	0.814363	0.530499	1.03162	0.810095
	1.16242	3.10129	1.11535	0.879902	1.19685	1.07487	1.12421	1.18653	1.23869	0.842895	1.07508	0.933033	0.830227	1.05485	0.943379	0.992068	1.05285	1.12475
mean	0.928129	3.30104	1.12464	1.06573	1.03916	1.06154	1.10774	1.10908	1.09917	0.883103	1.07453	0.974138	0.987308	1.0397	1.02506	0.762563	0.940821	0.915984
sd	0.157158	0.640476	0.0981557	0.15225	0.112102	0.1246	0.0805351	0.132672	0.164237	0.0634135	0.150899	0.11252	0.204473	0.190682	0.149773	0.184837	0.126108	0.142067
Method	two-tailed unpaired t test
p value	<0.0001		0.4443		0.7501		0.9838		0.0132		0.2207		0.656		0.0222		0.7554
Figure 2D
Relative mRNA level of BATF2
	Control	NC	miR-939-3p mimic	miR-939-3p inhibitor
	1	0.89	0.21	1.88
	0.97	1.14	0.36	2.35
	1.21	1.11	0.15	2.17
mean	1.06	1.04667	0.24	2.13333
sd	0.130767	0.136504	0.108167	0.237136
Method	One-way ANOVA
p value		Control vs. NC	Control vs. miR-939-3p mimic	Control vs. miR-939-3p inhibitor
		0.9996	0.0011	0.0002
Figure 2E
Relative mRNA level of BATF2
	Control	NC	miR-939-3p mimic	miR-939-3p inhibitor
	0.73	1.07	0.35	1.98
	1.2	1.26	0.4	1.74
	1.15	0.85	0.43	2.26
mean	1.02667	1.06	0.393333	1.99333
sd	0.258134	0.205183	0.0404145	0.260256
Method	One-way ANOVA
p value		Control vs. NC	Control vs. miR-939-3p mimic	Control vs. miR-939-3p inhibitor
		0.9972	0.0259	0.0022
Figure 2H
Relative mRNA level of BATF2
	Control	NC	miR-455-5p mimic	miR-455-5p inhibitor
	1	1.03	0.97	0.82
	0.91	0.89	1.15	1.14
	1.13	0.95	1.21	1.03
mean	1.01333	0.956667	1.11	0.996667
sd	0.110604	0.0702377	0.1249	0.162583
Method	One-way ANOVA
p value		Control vs. NC	Control vs. miR-455-5p mimic	Control vs. miR-455-5p inhibitor
		0.9382	0.768	0.9982
Figure 2I
Relative mRNA level of BATF2
	Control	NC	miR-455-5p mimic	miR-455-5p inhibitor
	1.05	0.84	1.05	1.41
	0.91	1.1	1.04	1.24
	1.04	1.15	0.79	0.9
mean	1	1.03	0.96	1.18333
sd	0.0781025	0.166433	0.147309	0.259679
Method	One-way ANOVA
p value		Control vs. NC	Control vs. miR-455-5p mimic	Control vs. miR-455-5p inhibitor
		0.9965	0.9918	0.5984

## Sheet: Figure 3
Figure 3A
Relative miR-939-3p expression
	Paratumor	Sarcoma
	0.5	3.4
	0.4	2.57
	0.81	7
	1.73	4.31
	1.86	3.63
	1.68	3.79
	0.55	5.4
	1.55	3.51
	2.47	3.61
	0.8	1.68
	0.38	1.82
	1.76	5.45
mean	1.2075	3.8475
sd	0.709175	1.53719
Method	two-tailed unpaired t test
p value	<0.0001
Figure 3B					Figure 3D					Figure 3E
Relative miR-939-3p expression					Cell viability					BrdU incorperation
	HSF	HT-1080	SW-982			Control	miR-939 mimic	miR-939 inhibitor			Control	miR-939 mimic	miR-939 inhibitor
	0.78	3.19	2.05			0.79	1.58	0.56			0.85	1.69	0.51
	1.12	3.47	2.26			1.09	2.06	0.4			1.04	1.79	0.44
	1.14	2.44	1.7			1.16	1.74	0.62			1.11	1.88	0.55
mean	1.01333	3.03333	2.00333		mean	1.01333	1.79333	0.526667		mean	1	1.78667	0.5
sd	0.20232	0.532572	0.282902		sd	0.196554	0.244404	0.113725		sd	0.134536	0.0950438	0.0556776
Method	One-way ANOVA				Method	One-way ANOVA				Method	One-way ANOVA
p value	HSF vs. HT-1080	HSF vs. SW-982			p value	Control vs. miR-939 mimic	Control vs. miR-939 inhibitor	miR-939 mimic vs. miR-939 inhibitor		p value	Control vs. miR-939 mimic	Control vs. miR-939 inhibitor	miR-939 mimic vs. miR-939 inhibitor
	0.0013	0.0376				0.0061	0.0484	0.0005			0.0002	0.0021	<0.0001
Figure 3F					Figure 3G					Figure 3H
Cell viability					BrdU incorperation					Database	CancerMIRNome online Database
	Control	miR-939 mimic	miR-939 inhibitor			Control	miR-939 mimic	miR-939 inhibitor		Source	http://bioinfo.jialab-ucr.org/CancerMIRNome/
	0.83	1.63	0.55			0.88	1.71	0.5		Method	Kaplan Meier survival analysis
	1.03	1.89	0.45			1.04	1.89	0.44		p value	0.014
	1.14	1.71	0.58			1.08	1.75	0.56
mean	1	1.74333	0.526667		mean	1	1.78333	0.5
sd	0.157162	0.133167	0.0680686		sd	0.10583	0.0945163	0.06
Method	One-way ANOVA				Method	One-way ANOVA
p value	Control vs. miR-939 mimic	Control vs. miR-939 inhibitor	miR-939 mimic vs. miR-939 inhibitor		p value	Control vs. miR-939 mimic	Control vs. miR-939 inhibitor	miR-939 mimic vs. miR-939 inhibitor
	0.0008	0.0085	<0.0001			<0.0001	0.0011	<0.0001
Figure 3C
Database	CancerMIRNome online Database	Gene Expression Omnibus database (GSE124158-GPL21263)
Source	http://bioinfo.jialab-ucr.org/CancerMIRNome/
Detailed information
Dataset	Sample	Group	Expr	Method	p value
GSE124158-GPL21263	GSM3521783	Colorectal Cancer (N=30)	6.727	One-way ANOVA	Healthy vs. Glioma	<0.0001
GSE124158-GPL21263	GSM3521783	Colorectal Cancer (N=30)	6.606		Healthy vs. Malignant soft tissue tumor	<0.0001
GSE124158-GPL21263	GSM3521783	Colorectal Cancer (N=30)	6.55		Healthy vs. Pancreatic cancer	<0.0001
GSE124158-GPL21263	GSM3521783	Colorectal Cancer (N=30)	6.387		Healthy vs. Gastric cancer	<0.0001
GSE124158-GPL21263	GSM3521783	Colorectal Cancer (N=30)	7.312		Healthy vs. Intermediate soft tissue tumor	<0.0001
GSE124158-GPL21263	GSM3521783	Colorectal Cancer (N=30)	7.038		Healthy vs. Lung cancer	<0.0001
GSE124158-GPL21263	GSM3521783	Colorectal Cancer (N=30)	5.966		Healthy vs. Benign soft tissue tumor	<0.0001
GSE124158-GPL21263	GSM3521783	Colorectal Cancer (N=30)	5.782		Healthy vs. Esophageal cancer	<0.0001
GSE124158-GPL21263	GSM3521783	Colorectal Cancer (N=30)	7.528		Healthy vs. Colorectal cancer	<0.0001
GSE124158-GPL21263	GSM3521783	Colorectal Cancer (N=30)	6.758		Healthy vs. Hepatocellular carcinoma	<0.0001
GSE124158-GPL21263	GSM3521783	Colorectal Cancer (N=30)	6.589
GSE124158-GPL21263	GSM3521783	Colorectal Cancer (N=30)	6.176
GSE124158-GPL21263	GSM3521783	Colorectal Cancer (N=30)	6.025
GSE124158-GPL21263	GSM3521783	Colorectal Cancer (N=30)	6.033
GSE124158-GPL21263	GSM3521783	Colorectal Cancer (N=30)	5.944
GSE124158-GPL21263	GSM3521783	Colorectal Cancer (N=30)	6.313
GSE124158-GPL21263	GSM3521783	Colorectal Cancer (N=30)	6.535
GSE124158-GPL21263	GSM3521783	Colorectal Cancer (N=30)	6.73
GSE124158-GPL21263	GSM3521783	Colorectal Cancer (N=30)	5.88
GSE124158-GPL21263	GSM3521783	Colorectal Cancer (N=30)	6.379
GSE124158-GPL21263	GSM3521783	Colorectal Cancer (N=30)	7.037
GSE124158-GPL21263	GSM3521783	Colorectal Cancer (N=30)	6.624
GSE124158-GPL21263	GSM3521783	Colorectal Cancer (N=30)	6.35
GSE124158-GPL21263	GSM3521783	Colorectal Cancer (N=30)	5.472
GSE124158-GPL21263	GSM3521783	Colorectal Cancer (N=30)	5.363
GSE124158-GPL21263	GSM3521783	Colorectal Cancer (N=30)	5.56
GSE124158-GPL21263	GSM3521783	Colorectal Cancer (N=30)	5.945
GSE124158-GPL21263	GSM3521783	Colorectal Cancer (N=30)	6.689
GSE124158-GPL21263	GSM3521783	Colorectal Cancer (N=30)	6.165
GSE124158-GPL21263	GSM3521783	Colorectal Cancer (N=30)	5.982
GSE124158-GPL21263	GSM3521783	Esophageal Cancer (N=30)	6.196
GSE124158-GPL21263	GSM3521783	Esophageal Cancer (N=30)	6.305
GSE124158-GPL21263	GSM3521783	Esophageal Cancer (N=30)	6.101
GSE124158-GPL21263	GSM3521783	Esophageal Cancer (N=30)	6.579
GSE124158-GPL21263	GSM3521783	Esophageal Cancer (N=30)	6.899
GSE124158-GPL21263	GSM3521783	Esophageal Cancer (N=30)	6.313
GSE124158-GPL21263	GSM3521783	Esophageal Cancer (N=30)	5.674
GSE124158-GPL21263	GSM3521783	Esophageal Cancer (N=30)	7.287
GSE124158-GPL21263	GSM3521783	Esophageal Cancer (N=30)	5.952
GSE124158-GPL21263	GSM3521783	Esophageal Cancer (N=30)	5.635
GSE124158-GPL21263	GSM3521783	Esophageal Cancer (N=30)	6.952
GSE124158-GPL21263	GSM3521783	Esophageal Cancer (N=30)	6.666
GSE124158-GPL21263	GSM3521783	Esophageal Cancer (N=30)	6.622
GSE124158-GPL21263	GSM3521783	Esophageal Cancer (N=30)	6.663
GSE124158-GPL21263	GSM3521783	Esophageal Cancer (N=30)	5.759
GSE124158-GPL21263	GSM3521783	Esophageal Cancer (N=30)	5.674
GSE124158-GPL21263	GSM3521783	Esophageal Cancer (N=30)	6.379
GSE124158-GPL21263	GSM3521783	Esophageal Cancer (N=30)	6.215
GSE124158-GPL21263	GSM3521783	Esophageal Cancer (N=30)	7.037
GSE124158-GPL21263	GSM3521783	Esophageal Cancer (N=30)	9.006
GSE124158-GPL21263	GSM3521783	Esophageal Cancer (N=30)	7.82
GSE124158-GPL21263	GSM3521783	Esophageal Cancer (N=30)	7.665
GSE124158-GPL21263	GSM3521783	Esophageal Cancer (N=30)	7.438
GSE124158-GPL21263	GSM3521783	Esophageal Cancer (N=30)	6.469
GSE124158-GPL21263	GSM3521783	Esophageal Cancer (N=30)	6.572
GSE124158-GPL21263	GSM3521783	Esophageal Cancer (N=30)	6.195
GSE124158-GPL21263	GSM3521783	Esophageal Cancer (N=30)	6.175
GSE124158-GPL21263	GSM3521783	Esophageal Cancer (N=30)	6.387
GSE124158-GPL21263	GSM3521783	Esophageal Cancer (N=30)	7.307
GSE124158-GPL21263	GSM3521783	Esophageal Cancer (N=30)	6.82
GSE124158-GPL21263	GSM3521783	Gastric Cancer (N=30)	6.143
GSE124158-GPL21263	GSM3521783	Gastric Cancer (N=30)	5.984
GSE124158-GPL21263	GSM3521783	Gastric Cancer (N=30)	6.184
GSE124158-GPL21263	GSM3521783	Gastric Cancer (N=30)	7.577
GSE124158-GPL21263	GSM3521783	Gastric Cancer (N=30)	6.673
GSE124158-GPL21263	GSM3521783	Gastric Cancer (N=30)	7.423
GSE124158-GPL21263	GSM3521783	Gastric Cancer (N=30)	5.169
GSE124158-GPL21263	GSM3521783	Gastric Cancer (N=30)	6.478
GSE124158-GPL21263	GSM3521783	Gastric Cancer (N=30)	7.177
GSE124158-GPL21263	GSM3521783	Gastric Cancer (N=30)	7.227
GSE124158-GPL21263	GSM3521783	Gastric Cancer (N=30)	5.47
GSE124158-GPL21263	GSM3521783	Gastric Cancer (N=30)	6.49
GSE124158-GPL21263	GSM3521783	Gastric Cancer (N=30)	7.322
GSE124158-GPL21263	GSM3521783	Gastric Cancer (N=30)	6.406
GSE124158-GPL21263	GSM3521783	Gastric Cancer (N=30)	5.883
GSE124158-GPL21263	GSM3521783	Gastric Cancer (N=30)	7.51
GSE124158-GPL21263	GSM3521783	Gastric Cancer (N=30)	7.477
GSE124158-GPL21263	GSM3521783	Gastric Cancer (N=30)	6.522
GSE124158-GPL21263	GSM3521783	Gastric Cancer (N=30)	7.728
GSE124158-GPL21263	GSM3521783	Gastric Cancer (N=30)	7.425
GSE124158-GPL21263	GSM3521783	Gastric Cancer (N=30)	7.404
GSE124158-GPL21263	GSM3521783	Gastric Cancer (N=30)	7.323
GSE124158-GPL21263	GSM3521783	Gastric Cancer (N=30)	7.416
GSE124158-GPL21263	GSM3521783	Gastric Cancer (N=30)	6.393
GSE124158-GPL21263	GSM3521783	Gastric Cancer (N=30)	6.626
GSE124158-GPL21263	GSM3521783	Gastric Cancer (N=30)	6.373
GSE124158-GPL21263	GSM3521783	Gastric Cancer (N=30)	6.844
GSE124158-GPL21263	GSM3521783	Gastric Cancer (N=30)	5.253
GSE124158-GPL21263	GSM3521783	Gastric Cancer (N=30)	6.924
GSE124158-GPL21263	GSM3521783	Gastric Cancer (N=30)	6.656
GSE124158-GPL21263	GSM3521783	Glioma (N=30)	7.024
GSE124158-GPL21263	GSM3521783	Glioma (N=30)	7.221
GSE124158-GPL21263	GSM3521783	Glioma (N=30)	6.916
GSE124158-GPL21263	GSM3521783	Glioma (N=30)	6.913
GSE124158-GPL21263	GSM3521783	Glioma (N=30)	7.06
GSE124158-GPL21263	GSM3521783	Glioma (N=30)	8.51
GSE124158-GPL21263	GSM3521783	Glioma (N=30)	6.74
GSE124158-GPL21263	GSM3521783	Glioma (N=30)	6.505
GSE124158-GPL21263	GSM3521783	Glioma (N=30)	6.948
GSE124158-GPL21263	GSM3521783	Glioma (N=30)	8.162
GSE124158-GPL21263	GSM3521783	Glioma (N=30)	7.336
GSE124158-GPL21263	GSM3521783	Glioma (N=30)	6.737
GSE124158-GPL21263	GSM3521783	Glioma (N=30)	8.197
GSE124158-GPL21263	GSM3521783	Glioma (N=30)	5.945
GSE124158-GPL21263	GSM3521783	Glioma (N=30)	6.661
GSE124158-GPL21263	GSM3521783	Glioma (N=30)	5.862
GSE124158-GPL21263	GSM3521783	Glioma (N=30)	6.767
GSE124158-GPL21263	GSM3521783	Glioma (N=30)	5.738
GSE124158-GPL21263	GSM3521783	Glioma (N=30)	5.522
GSE124158-GPL21263	GSM3521783	Glioma (N=30)	6.685
GSE124158-GPL21263	GSM3521783	Glioma (N=30)	6.065
GSE124158-GPL21263	GSM3521783	Glioma (N=30)	6.508
GSE124158-GPL21263	GSM3521783	Glioma (N=30)	6.944
GSE124158-GPL21263	GSM3521783	Glioma (N=30)	6.704
GSE124158-GPL21263	GSM3521783	Glioma (N=30)	5.119
GSE124158-GPL21263	GSM3521783	Glioma (N=30)	7.748
GSE124158-GPL21263	GSM3521783	Glioma (N=30)	6.136
GSE124158-GPL21263	GSM3521783	Glioma (N=30)	6.359
GSE124158-GPL21263	GSM3521783	Glioma (N=30)	6.844
GSE124158-GPL21263	GSM3521783	Glioma (N=30)	4.829
GSE124158-GPL21263	GSM3521783	Hepatocellular Carcinoma (N=30)	6.839
GSE124158-GPL21263	GSM3521783	Hepatocellular Carcinoma (N=30)	5.914
GSE124158-GPL21263	GSM3521783	Hepatocellular Carcinoma (N=30)	6.851
GSE124158-GPL21263	GSM3521783	Hepatocellular Carcinoma (N=30)	6.054
GSE124158-GPL21263	GSM3521783	Hepatocellular Carcinoma (N=30)	6.52
GSE124158-GPL21263	GSM3521783	Hepatocellular Carcinoma (N=30)	7.119
GSE124158-GPL21263	GSM3521783	Hepatocellular Carcinoma (N=30)	6.368
GSE124158-GPL21263	GSM3521783	Hepatocellular Carcinoma (N=30)	6.32
GSE124158-GPL21263	GSM3521783	Hepatocellular Carcinoma (N=30)	5.566
GSE124158-GPL21263	GSM3521783	Hepatocellular Carcinoma (N=30)	5.871
GSE124158-GPL21263	GSM3521783	Hepatocellular Carcinoma (N=30)	6.118
GSE124158-GPL21263	GSM3521783	Hepatocellular Carcinoma (N=30)	6.222
GSE124158-GPL21263	GSM3521783	Hepatocellular Carcinoma (N=30)	5.619
GSE124158-GPL21263	GSM3521783	Hepatocellular Carcinoma (N=30)	6.386
GSE124158-GPL21263	GSM3521783	Hepatocellular Carcinoma (N=30)	5.212
GSE124158-GPL21263	GSM3521783	Hepatocellular Carcinoma (N=30)	5.92
GSE124158-GPL21263	GSM3521783	Hepatocellular Carcinoma (N=30)	5.241
GSE124158-GPL21263	GSM3521783	Hepatocellular Carcinoma (N=30)	4.987
GSE124158-GPL21263	GSM3521783	Hepatocellular Carcinoma (N=30)	5.186
GSE124158-GPL21263	GSM3521783	Hepatocellular Carcinoma (N=30)	6.275
GSE124158-GPL21263	GSM3521783	Hepatocellular Carcinoma (N=30)	5.71
GSE124158-GPL21263	GSM3521783	Hepatocellular Carcinoma (N=30)	5.34
GSE124158-GPL21263	GSM3521783	Hepatocellular Carcinoma (N=30)	5.899
GSE124158-GPL21263	GSM3521783	Hepatocellular Carcinoma (N=30)	5.864
GSE124158-GPL21263	GSM3521783	Hepatocellular Carcinoma (N=30)	6.559
GSE124158-GPL21263	GSM3521783	Hepatocellular Carcinoma (N=30)	5.47
GSE124158-GPL21263	GSM3521783	Hepatocellular Carcinoma (N=30)	6.674
GSE124158-GPL21263	GSM3521783	Hepatocellular Carcinoma (N=30)	6.474
GSE124158-GPL21263	GSM3521783	Hepatocellular Carcinoma (N=30)	5.593
GSE124158-GPL21263	GSM3521783	Hepatocellular Carcinoma (N=30)	6.14
GSE124158-GPL21263	GSM3521783	Lung Cancer (N=30)	6.924
GSE124158-GPL21263	GSM3521783	Lung Cancer (N=30)	5.826
GSE124158-GPL21263	GSM3521783	Lung Cancer (N=30)	7.05
GSE124158-GPL21263	GSM3521783	Lung Cancer (N=30)	6.914
GSE124158-GPL21263	GSM3521783	Lung Cancer (N=30)	6.175
GSE124158-GPL21263	GSM3521783	Lung Cancer (N=30)	6.29
GSE124158-GPL21263	GSM3521783	Lung Cancer (N=30)	7.378
GSE124158-GPL21263	GSM3521783	Lung Cancer (N=30)	7.185
GSE124158-GPL21263	GSM3521783	Lung Cancer (N=30)	6.249
GSE124158-GPL21263	GSM3521783	Lung Cancer (N=30)	7.256
GSE124158-GPL21263	GSM3521783	Lung Cancer (N=30)	6.166
GSE124158-GPL21263	GSM3521783	Lung Cancer (N=30)	6.804
GSE124158-GPL21263	GSM3521783	Lung Cancer (N=30)	6.951
GSE124158-GPL21263	GSM3521783	Lung Cancer (N=30)	8.279
GSE124158-GPL21263	GSM3521783	Lung Cancer (N=30)	6.5
GSE124158-GPL21263	GSM3521783	Lung Cancer (N=30)	5.796
GSE124158-GPL21263	GSM3521783	Lung Cancer (N=30)	3.853
GSE124158-GPL21263	GSM3521783	Lung Cancer (N=30)	5.772
GSE124158-GPL21263	GSM3521783	Lung Cancer (N=30)	6.417
GSE124158-GPL21263	GSM3521783	Lung Cancer (N=30)	6.141
GSE124158-GPL21263	GSM3521783	Lung Cancer (N=30)	6.482
GSE124158-GPL21263	GSM3521783	Lung Cancer (N=30)	6.551
GSE124158-GPL21263	GSM3521783	Lung Cancer (N=30)	5.841
GSE124158-GPL21263	GSM3521783	Lung Cancer (N=30)	6.501
GSE124158-GPL21263	GSM3521783	Lung Cancer (N=30)	6.968
GSE124158-GPL21263	GSM3521783	Lung Cancer (N=30)	7.292
GSE124158-GPL21263	GSM3521783	Lung Cancer (N=30)	6.722
GSE124158-GPL21263	GSM3521783	Lung Cancer (N=30)	6.639
GSE124158-GPL21263	GSM3521783	Lung Cancer (N=30)	6.627
GSE124158-GPL21263	GSM3521783	Lung Cancer (N=30)	6.587
GSE124158-GPL21263	GSM3521783	Pancreatic Cancer (N=30)	5.665
GSE124158-GPL21263	GSM3521783	Pancreatic Cancer (N=30)	6.893
GSE124158-GPL21263	GSM3521783	Pancreatic Cancer (N=30)	6.298
GSE124158-GPL21263	GSM3521783	Pancreatic Cancer (N=30)	5.251
GSE124158-GPL21263	GSM3521783	Pancreatic Cancer (N=30)	6.384
GSE124158-GPL21263	GSM3521783	Pancreatic Cancer (N=30)	6.736
GSE124158-GPL21263	GSM3521783	Pancreatic Cancer (N=30)	6.753
GSE124158-GPL21263	GSM3521783	Pancreatic Cancer (N=30)	6.162
GSE124158-GPL21263	GSM3521783	Pancreatic Cancer (N=30)	5.712
GSE124158-GPL21263	GSM3521783	Pancreatic Cancer (N=30)	4.904
GSE124158-GPL21263	GSM3521783	Pancreatic Cancer (N=30)	6.669
GSE124158-GPL21263	GSM3521783	Pancreatic Cancer (N=30)	6.704
GSE124158-GPL21263	GSM3521783	Pancreatic Cancer (N=30)	6.448
GSE124158-GPL21263	GSM3521783	Pancreatic Cancer (N=30)	6.758
GSE124158-GPL21263	GSM3521783	Pancreatic Cancer (N=30)	7.394
GSE124158-GPL21263	GSM3521783	Pancreatic Cancer (N=30)	6.888
GSE124158-GPL21263	GSM3521783	Pancreatic Cancer (N=30)	6.142
GSE124158-GPL21263	GSM3521783	Pancreatic Cancer (N=30)	7.866
GSE124158-GPL21263	GSM3521783	Pancreatic Cancer (N=30)	8.141
GSE124158-GPL21263	GSM3521783	Pancreatic Cancer (N=30)	6.293
GSE124158-GPL21263	GSM3521783	Pancreatic Cancer (N=30)	5.096
GSE124158-GPL21263	GSM3521783	Pancreatic Cancer (N=30)	6.05
GSE124158-GPL21263	GSM3521783	Pancreatic Cancer (N=30)	6.152
GSE124158-GPL21263	GSM3521783	Pancreatic Cancer (N=30)	7.459
GSE124158-GPL21263	GSM3521783	Pancreatic Cancer (N=30)	7.035
GSE124158-GPL21263	GSM3521783	Pancreatic Cancer (N=30)	6.931
GSE124158-GPL21263	GSM3521783	Pancreatic Cancer (N=30)	7.022
GSE124158-GPL21263	GSM3521783	Pancreatic Cancer (N=30)	7.789
GSE124158-GPL21263	GSM3521783	Pancreatic Cancer (N=30)	6.24
GSE124158-GPL21263	GSM3521783	Pancreatic Cancer (N=30)	6.998
GSE124158-GPL21263	GSM3521783	Intermediate Bone and Soft Tissue Tumor (N=144)	7.827
GSE124158-GPL21263	GSM3521783	Intermediate Bone and Soft Tissue Tumor (N=144)	5.73
GSE124158-GPL21263	GSM3521783	Intermediate Bone and Soft Tissue Tumor (N=144)	7.87
GSE124158-GPL21263	GSM3521783	Intermediate Bone and Soft Tissue Tumor (N=144)	7.585
GSE124158-GPL21263	GSM3521783	Intermediate Bone and Soft Tissue Tumor (N=144)	5.031
GSE124158-GPL21263	GSM3521783	Malignant Bone and Soft Tissue Tumor (N=402)	7.755
GSE124158-GPL21263	GSM3521783	Malignant Bone and Soft Tissue Tumor (N=402)	6.654
GSE124158-GPL21263	GSM3521783	Intermediate Bone and Soft Tissue Tumor (N=144)	6.242
GSE124158-GPL21263	GSM3521783	Intermediate Bone and Soft Tissue Tumor (N=144)	8.287
GSE124158-GPL21263	GSM3521783	Malignant Bone and Soft Tissue Tumor (N=402)	6.081
GSE124158-GPL21263	GSM3521783	Malignant Bone and Soft Tissue Tumor (N=402)	6.863
GSE124158-GPL21263	GSM3521783	Malignant Bone and Soft Tissue Tumor (N=402)	6.233
GSE124158-GPL21263	GSM3521783	Malignant Bone and Soft Tissue Tumor (N=402)	5.193
GSE124158-GPL21263	GSM3521783	Malignant Bone and Soft Tissue Tumor (N=402)	5.479
GSE124158-GPL21263	GSM3521783	Malignant Bone and Soft Tissue Tumor (N=402)	7.072
GSE124158-GPL21263	GSM3521783	Malignant Bone and Soft Tissue Tumor (N=402)	7.38
GSE124158-GPL21263	GSM3521783	Malignant Bone and Soft Tissue Tumor (N=402)	4.796
GSE124158-GPL21263	GSM3521783	Malignant Bone and Soft Tissue Tumor (N=402)	7.976
GSE124158-GPL21263	GSM3521783	Malignant Bone and Soft Tissue Tumor (N=402)	7.744
GSE124158-GPL21263	GSM3521783	Malignant Bone and Soft Tissue Tumor (N=402)	5.444
GSE124158-GPL21263	GSM3521783	Malignant Bone and Soft Tissue Tumor (N=402)	7.006
GSE124158-GPL21263	GSM3521783	Malignant Bone and Soft Tissue Tumor (N=402)	5.604
GSE124158-GPL21263	GSM3521783	Malignant Bone and Soft Tissue Tumor (N=402)	5.273
GSE124158-GPL21263	GSM3521783	Malignant Bone and Soft Tissue Tumor (N=402)	6.577
GSE124158-GPL21263	GSM3521783	Malignant Bone and Soft Tissue Tumor (N=402)	6.721
GSE124158-GPL21263	GSM3521783	Malignant Bone and Soft Tissue Tumor (N=402)	6.159
GSE124158-GPL21263	GSM3521783	Malignant Bone and Soft Tissue Tumor (N=402)	6.815
GSE124158-GPL21263	GSM3521783	Intermediate Bone and Soft Tissue Tumor (N=144)	6.242
GSE124158-GPL21263	GSM3521783	Intermediate Bone and Soft Tissue Tumor (N=144)	6.443
GSE124158-GPL21263	GSM3521783	Intermediate Bone and Soft Tissue Tumor (N=144)	6.891
GSE124158-GPL21263	GSM3521783	Intermediate Bone and Soft Tissue Tumor (N=144)	9.028
GSE124158-GPL21263	GSM3521783	Malignant Bone and Soft Tissue Tumor (N=402)	6.343
GSE124158-GPL21263	GSM3521783	Malignant Bone and Soft Tissue Tumor (N=402)	7.139
GSE124158-GPL21263	GSM3521783	Malignant Bone and Soft Tissue Tumor (N=402)	6.005
GSE124158-GPL21263	GSM3521783	Malignant Bone and Soft Tissue Tumor (N=402)	6.607
GSE124158-GPL21263	GSM3521783	Malignant Bone and Soft Tissue Tumor (N=402)	6.187
GSE124158-GPL21263	GSM3521783	Malignant Bone and Soft Tissue Tumor (N=402)	5.466
GSE124158-GPL21263	GSM3521783	Malignant Bone and Soft Tissue Tumor (N=402)	6.131
GSE124158-GPL21263	GSM3521783	Malignant Bone and Soft Tissue Tumor (N=402)	5.901
GSE124158-GPL21263	GSM3521783	Malignant Bone and Soft Tissue Tumor (N=402)	5.331
GSE124158-GPL21263	GSM3521783	Malignant Bone and Soft Tissue Tumor (N=402)	6.969
GSE124158-GPL21263	GSM3521783	Malignant Bone and Soft Tissue Tumor (N=402)	6.347
GSE124158-GPL21263	GSM3521783	Malignant Bone and Soft Tissue Tumor (N=402)	5.99
GSE124158-GPL21263	GSM3521783	Malignant Bone and Soft Tissue Tumor (N=402)	7.187
GSE124158-GPL21263	GSM3521783	Malignant Bone and Soft Tissue Tumor (N=402)	8.223
GSE124158-GPL21263	GSM3521783	Malignant Bone and Soft Tissue Tumor (N=402)	5.787
GSE124158-GPL21263	GSM3521783	Malignant Bone and Soft Tissue Tumor (N=402)	6.724
GSE124158-GPL21263	GSM3521783	Malignant Bone and Soft Tissue Tumor (N=402)	7.455
GSE124158-GPL21263	GSM3521783	Malignant Bone and Soft Tissue Tumor (N=402)	7.656
GSE124158-GPL21263	GSM3521783	Malignant Bone and Soft Tissue Tumor (N=402)	7.588
GSE124158-GPL21263	GSM3521783	Malignant Bone and Soft Tissue Tumor (N=402)	6.275
GSE124158-GPL21263	GSM3521783	Malignant Bone and Soft Tissue Tumor (N=402)	5.363
GSE124158-GPL21263	GSM3521783	Malignant Bone and Soft Tissue Tumor (N=402)	7.911
GSE124158-GPL21263	GSM3521783	Malignant Bone and Soft Tissue Tumor (N=402)	7.115
GSE124158-GPL21263	GSM3521783	Malignant Bone and Soft Tissue Tumor (N=402)	5.845
GSE124158-GPL21263	GSM3521783	Malignant Bone and Soft Tissue Tumor (N=402)	6.239
GSE124158-GPL21263	GSM3521783	Malignant Bone and Soft Tissue Tumor (N=402)	4.579
GSE124158-GPL21263	GSM3521783	Malignant Bone and Soft Tissue Tumor (N=402)	6.398
GSE124158-GPL21263	GSM3521783	Malignant Bone and Soft Tissue Tumor (N=402)	7.195
GSE124158-GPL21263	GSM3521783	Malignant Bone and Soft Tissue Tumor (N=402)	5.944
GSE124158-GPL21263	GSM3521783	Malignant Bone and Soft Tissue Tumor (N=402)	5.399
GSE124158-GPL21263	GSM3521783	Malignant Bone and Soft Tissue Tumor (N=402)	6.941
GSE124158-GPL21263	GSM3521783	Malignant Bone and Soft Tissue Tumor (N=402)	7.438
GSE124158-GPL21263	GSM3521783	Malignant Bone and Soft Tissue Tumor (N=402)	6.461
GSE124158-GPL21263	GSM3521783	Malignant Bone and Soft Tissue Tumor (N=402)	7.557
GSE124158-GPL21263	GSM3521783	Malignant Bone and Soft Tissue Tumor (N=402)	6.78
GSE124158-GPL21263	GSM3521783	Malignant Bone and Soft Tissue Tumor (N=402)	7.486
GSE124158-GPL21263	GSM3521783	Malignant Bone and Soft Tissue Tumor (N=402)	7.407
GSE124158-GPL21263	GSM3521783	Malignant Bone and Soft Tissue Tumor (N=402)	7.321
GSE124158-GPL21263	GSM3521783	Malignant Bone and Soft Tissue Tumor (N=402)	7.353
GSE124158-GPL21263	GSM3521783	Malignant Bone and Soft Tissue Tumor (N=402)	7.248
GSE124158-GPL21263	GSM3521783	Malignant Bone and Soft Tissue Tumor (N=402)	6.528
GSE124158-GPL21263	GSM3521783	Malignant Bone and Soft Tissue Tumor (N=402)	6.072
GSE124158-GPL21263	GSM3521783	Malignant Bone and Soft Tissue Tumor (N=402)	7.524
GSE124158-GPL21263	GSM3521783	Malignant Bone and Soft Tissue Tumor (N=402)	7.537
GSE124158-GPL21263	GSM3521783	Malignant Bone and Soft Tissue Tumor (N=402)	7.216
GSE124158-GPL21263	GSM3521783	Malignant Bone and Soft Tissue Tumor (N=402)	6.037
GSE124158-GPL21263	GSM3521783	Malignant Bone and Soft Tissue Tumor (N=402)	7.483
GSE124158-GPL21263	GSM3521783	Malignant Bone and Soft Tissue Tumor (N=402)	7.008
GSE124158-GPL21263	GSM3521783	Malignant Bone and Soft Tissue Tumor (N=402)	6.93
GSE124158-GPL21263	GSM3521783	Malignant Bone and Soft Tissue Tumor (N=402)	7.481
GSE124158-GPL21263	GSM3521783	Malignant Bone and Soft Tissue Tumor (N=402)	7.073
GSE124158-GPL21263	GSM3521783	Malignant Bone and Soft Tissue Tumor (N=402)	7.448
GSE124158-GPL21263	GSM3521783	Malignant Bone and Soft Tissue Tumor (N=402)	7.723
GSE124158-GPL21263	GSM3521783	Malignant Bone and Soft Tissue Tumor (N=402)	6.689
GSE124158-GPL21263	GSM3521783	Malignant Bone and Soft Tissue Tumor (N=402)	7.981
GSE124158-GPL21263	GSM3521783	Malignant Bone and Soft Tissue Tumor (N=402)	7.147
GSE124158-GPL21263	GSM3521783	Malignant Bone and Soft Tissue Tumor (N=402)	7.789
GSE124158-GPL21263	GSM3521783	Malignant Bone and Soft Tissue Tumor (N=402)	7.272
GSE124158-GPL21263	GSM3521783	Malignant Bone and Soft Tissue Tumor (N=402)	6.964
GSE124158-GPL21263	GSM3521783	Malignant Bone and Soft Tissue Tumor (N=402)	7.198
GSE124158-GPL21263	GSM3521783	Malignant Bone and Soft Tissue Tumor (N=402)	6.667
GSE124158-GPL21263	GSM3521783	Malignant Bone and Soft Tissue Tumor (N=402)	6.223
GSE124158-GPL21263	GSM3521783	Malignant Bone and Soft Tissue Tumor (N=402)	6.918
GSE124158-GPL21263	GSM3521783	Malignant Bone and Soft Tissue Tumor (N=402)	5.909
GSE124158-GPL21263	GSM3521783	Malignant Bone and Soft Tissue Tumor (N=402)	6.926
GSE124158-GPL21263	GSM3521783	Malignant Bone and Soft Tissue Tumor (N=402)	6.938
GSE124158-GPL21263	GSM3521783	Malignant Bone and Soft Tissue Tumor (N=402)	7.893
GSE124158-GPL21263	GSM3521783	Malignant Bone and Soft Tissue Tumor (N=402)	7.066
GSE124158-GPL21263	GSM3521783	Malignant Bone and Soft Tissue Tumor (N=402)	7.806
GSE124158-GPL21263	GSM3521783	Malignant Bone and Soft Tissue Tumor (N=402)	8.522
GSE124158-GPL21263	GSM3521783	Malignant Bone and Soft Tissue Tumor (N=402)	6.636
GSE124158-GPL21263	GSM3521783	Malignant Bone and Soft Tissue Tumor (N=402)	6.437
GSE124158-GPL21263	GSM3521783	Malignant Bone and Soft Tissue Tumor (N=402)	6.142
GSE124158-GPL21263	GSM3521783	Malignant Bone and Soft Tissue Tumor (N=402)	6.575
GSE124158-GPL21263	GSM3521783	Malignant Bone and Soft Tissue Tumor (N=402)	7.544
GSE124158-GPL21263	GSM3521783	Malignant Bone and Soft Tissue Tumor (N=402)	8.893
GSE124158-GPL21263	GSM3521783	Malignant Bone and Soft Tissue Tumor (N=402)	7.328
GSE124158-GPL21263	GSM3521783	Malignant Bone and Soft Tissue Tumor (N=402)	5.764
GSE124158-GPL21263	GSM3521783	Malignant Bone and Soft Tissue Tumor (N=402)	7.362
GSE124158-GPL21263	GSM3521783	Malignant Bone and Soft Tissue Tumor (N=402)	7.576
GSE124158-GPL21263	GSM3521783	Malignant Bone and Soft Tissue Tumor (N=402)	6.314
GSE124158-GPL21263	GSM3521783	Malignant Bone and Soft Tissue Tumor (N=402)	6.158
GSE124158-GPL21263	GSM3521783	Malignant Bone and Soft Tissue Tumor (N=402)	6.28
GSE124158-GPL21263	GSM3521783	Malignant Bone and Soft Tissue Tumor (N=402)	6.907
GSE124158-GPL21263	GSM3521783	Intermediate Bone and Soft Tissue Tumor (N=144)	7.075
GSE124158-GPL21263	GSM3521783	Malignant Bone and Soft Tissue Tumor (N=402)	6.006
GSE124158-GPL21263	GSM3521783	Malignant Bone and Soft Tissue Tumor (N=402)	7.358
GSE124158-GPL21263	GSM3521783	Malignant Bone and Soft Tissue Tumor (N=402)	9.476
GSE124158-GPL21263	GSM3521783	Malignant Bone and Soft Tissue Tumor (N=402)	6.708
GSE124158-GPL21263	GSM3521783	Malignant Bone and Soft Tissue Tumor (N=402)	6.49
GSE124158-GPL21263	GSM3521783	Malignant Bone and Soft Tissue Tumor (N=402)	7.365
GSE124158-GPL21263	GSM3521783	Malignant Bone and Soft Tissue Tumor (N=402)	7.177
GSE124158-GPL21263	GSM3521783	Malignant Bone and Soft Tissue Tumor (N=402)	7.276
GSE124158-GPL21263	GSM3521783	Malignant Bone and Soft Tissue Tumor (N=402)	6.446
GSE124158-GPL21263	GSM3521783	Malignant Bone and Soft Tissue Tumor (N=402)	7.727
GSE124158-GPL21263	GSM3521783	Malignant Bone and Soft Tissue Tumor (N=402)	7.063
GSE124158-GPL21263	GSM3521783	Malignant Bone and Soft Tissue Tumor (N=402)	7.24
GSE124158-GPL21263	GSM3521783	Malignant Bone and Soft Tissue Tumor (N=402)	8.089
GSE124158-GPL21263	GSM3521783	Malignant Bone and Soft Tissue Tumor (N=402)	6.429
GSE124158-GPL21263	GSM3521783	Malignant Bone and Soft Tissue Tumor (N=402)	7.799
GSE124158-GPL21263	GSM3521783	Malignant Bone and Soft Tissue Tumor (N=402)	6.286
GSE124158-GPL21263	GSM3521783	Malignant Bone and Soft Tissue Tumor (N=402)	6.539
GSE124158-GPL21263	GSM3521783	Malignant Bone and Soft Tissue Tumor (N=402)	6.303
GSE124158-GPL21263	GSM3521783	Malignant Bone and Soft Tissue Tumor (N=402)	6.165
GSE124158-GPL21263	GSM3521783	Malignant Bone and Soft Tissue Tumor (N=402)	6.626
GSE124158-GPL21263	GSM3521783	Malignant Bone and Soft Tissue Tumor (N=402)	7.224
GSE124158-GPL21263	GSM3521783	Malignant Bone and Soft Tissue Tumor (N=402)	5.833
GSE124158-GPL21263	GSM3521783	Malignant Bone and Soft Tissue Tumor (N=402)	6.503
GSE124158-GPL21263	GSM3521783	Malignant Bone and Soft Tissue Tumor (N=402)	6.237
GSE124158-GPL21263	GSM3521783	Malignant Bone and Soft Tissue Tumor (N=402)	6.939
GSE124158-GPL21263	GSM3521783	Malignant Bone and Soft Tissue Tumor (N=402)	6.248
GSE124158-GPL21263	GSM3521783	Malignant Bone and Soft Tissue Tumor (N=402)	6.839
GSE124158-GPL21263	GSM3521783	Malignant Bone and Soft Tissue Tumor (N=402)	7.358
GSE124158-GPL21263	GSM3521783	Malignant Bone and Soft Tissue Tumor (N=402)	6.725
GSE124158-GPL21263	GSM3521783	Malignant Bone and Soft Tissue Tumor (N=402)	6.412
GSE124158-GPL21263	GSM3521783	Intermediate Bone and Soft Tissue Tumor (N=144)	6.573
GSE124158-GPL21263	GSM3521783	Intermediate Bone and Soft Tissue Tumor (N=144)	6.717
GSE124158-GPL21263	GSM3521783	Intermediate Bone and Soft Tissue Tumor (N=144)	7.669
GSE124158-GPL21263	GSM3521783	Intermediate Bone and Soft Tissue Tumor (N=144)	7.428
GSE124158-GPL21263	GSM3521783	Intermediate Bone and Soft Tissue Tumor (N=144)	7.18
GSE124158-GPL21263	GSM3521783	Intermediate Bone and Soft Tissue Tumor (N=144)	7.169
GSE124158-GPL21263	GSM3521783	Intermediate Bone and Soft Tissue Tumor (N=144)	7.123
GSE124158-GPL21263	GSM3521783	Intermediate Bone and Soft Tissue Tumor (N=144)	6.031
GSE124158-GPL21263	GSM3521783	Intermediate Bone and Soft Tissue Tumor (N=144)	6.415
GSE124158-GPL21263	GSM3521783	Intermediate Bone and Soft Tissue Tumor (N=144)	6.858
GSE124158-GPL21263	GSM3521783	Intermediate Bone and Soft Tissue Tumor (N=144)	7.518
GSE124158-GPL21263	GSM3521783	Intermediate Bone and Soft Tissue Tumor (N=144)	7.47
GSE124158-GPL21263	GSM3521783	Intermediate Bone and Soft Tissue Tumor (N=144)	6.398
GSE124158-GPL21263	GSM3521783	Intermediate Bone and Soft Tissue Tumor (N=144)	6.855
GSE124158-GPL21263	GSM3521783	Intermediate Bone and Soft Tissue Tumor (N=144)	7.645
GSE124158-GPL21263	GSM3521783	Intermediate Bone and Soft Tissue Tumor (N=144)	7.147
GSE124158-GPL21263	GSM3521783	Intermediate Bone and Soft Tissue Tumor (N=144)	6.751
GSE124158-GPL21263	GSM3521783	Intermediate Bone and Soft Tissue Tumor (N=144)	7.511
GSE124158-GPL21263	GSM3521783	Intermediate Bone and Soft Tissue Tumor (N=144)	6.982
GSE124158-GPL21263	GSM3521783	Intermediate Bone and Soft Tissue Tumor (N=144)	6.709
GSE124158-GPL21263	GSM3521783	Intermediate Bone and Soft Tissue Tumor (N=144)	6.594
GSE124158-GPL21263	GSM3521783	Intermediate Bone and Soft Tissue Tumor (N=144)	4.993
GSE124158-GPL21263	GSM3521783	Intermediate Bone and Soft Tissue Tumor (N=144)	6.828
GSE124158-GPL21263	GSM3521783	Intermediate Bone and Soft Tissue Tumor (N=144)	6.356
GSE124158-GPL21263	GSM3521783	Intermediate Bone and Soft Tissue Tumor (N=144)	6.012
GSE124158-GPL21263	GSM3521783	Intermediate Bone and Soft Tissue Tumor (N=144)	6.511
GSE124158-GPL21263	GSM3521783	Intermediate Bone and Soft Tissue Tumor (N=144)	7.502
GSE124158-GPL21263	GSM3521783	Intermediate Bone and Soft Tissue Tumor (N=144)	6.122
GSE124158-GPL21263	GSM3521783	Intermediate Bone and Soft Tissue Tumor (N=144)	5.782
GSE124158-GPL21263	GSM3521783	Intermediate Bone and Soft Tissue Tumor (N=144)	6.373
GSE124158-GPL21263	GSM3521783	Intermediate Bone and Soft Tissue Tumor (N=144)	6.162
GSE124158-GPL21263	GSM3521783	Intermediate Bone and Soft Tissue Tumor (N=144)	6.262
GSE124158-GPL21263	GSM3521783	Intermediate Bone and Soft Tissue Tumor (N=144)	6.564
GSE124158-GPL21263	GSM3521783	Intermediate Bone and Soft Tissue Tumor (N=144)	6.332
GSE124158-GPL21263	GSM3521783	Intermediate Bone and Soft Tissue Tumor (N=144)	5.498
GSE124158-GPL21263	GSM3521783	Intermediate Bone and Soft Tissue Tumor (N=144)	7.008
GSE124158-GPL21263	GSM3521783	Intermediate Bone and Soft Tissue Tumor (N=144)	6.648
GSE124158-GPL21263	GSM3521783	Intermediate Bone and Soft Tissue Tumor (N=144)	6.237
GSE124158-GPL21263	GSM3521783	Intermediate Bone and Soft Tissue Tumor (N=144)	6.362
GSE124158-GPL21263	GSM3521783	Malignant Bone and Soft Tissue Tumor (N=402)	5.175
GSE124158-GPL21263	GSM3521783	Malignant Bone and Soft Tissue Tumor (N=402)	5.807
GSE124158-GPL21263	GSM3521783	Malignant Bone and Soft Tissue Tumor (N=402)	6.728
GSE124158-GPL21263	GSM3521783	Malignant Bone and Soft Tissue Tumor (N=402)	6.109
GSE124158-GPL21263	GSM3521783	Malignant Bone and Soft Tissue Tumor (N=402)	6.245
GSE124158-GPL21263	GSM3521783	Malignant Bone and Soft Tissue Tumor (N=402)	6.307
GSE124158-GPL21263	GSM3521783	Malignant Bone and Soft Tissue Tumor (N=402)	5.794
GSE124158-GPL21263	GSM3521783	Malignant Bone and Soft Tissue Tumor (N=402)	6.749
GSE124158-GPL21263	GSM3521783	Malignant Bone and Soft Tissue Tumor (N=402)	6.208
GSE124158-GPL21263	GSM3521783	Malignant Bone and Soft Tissue Tumor (N=402)	6.52
GSE124158-GPL21263	GSM3521783	Malignant Bone and Soft Tissue Tumor (N=402)	6.217
GSE124158-GPL21263	GSM3521783	Malignant Bone and Soft Tissue Tumor (N=402)	7.682
GSE124158-GPL21263	GSM3521783	Malignant Bone and Soft Tissue Tumor (N=402)	7.275
GSE124158-GPL21263	GSM3521783	Malignant Bone and Soft Tissue Tumor (N=402)	6.596
GSE124158-GPL21263	GSM3521783	Malignant Bone and Soft Tissue Tumor (N=402)	7.165
GSE124158-GPL21263	GSM3521783	Malignant Bone and Soft Tissue Tumor (N=402)	8.125
GSE124158-GPL21263	GSM3521783	Malignant Bone and Soft Tissue Tumor (N=402)	4.87
GSE124158-GPL21263	GSM3521783	Malignant Bone and Soft Tissue Tumor (N=402)	6.654
GSE124158-GPL21263	GSM3521783	Malignant Bone and Soft Tissue Tumor (N=402)	7.066
GSE124158-GPL21263	GSM3521783	Malignant Bone and Soft Tissue Tumor (N=402)	5.804
GSE124158-GPL21263	GSM3521783	Malignant Bone and Soft Tissue Tumor (N=402)	7.549
GSE124158-GPL21263	GSM3521783	Malignant Bone and Soft Tissue Tumor (N=402)	6.167
GSE124158-GPL21263	GSM3521783	Malignant Bone and Soft Tissue Tumor (N=402)	5.991
GSE124158-GPL21263	GSM3521783	Malignant Bone and Soft Tissue Tumor (N=402)	5.258
GSE124158-GPL21263	GSM3521783	Malignant Bone and Soft Tissue Tumor (N=402)	7.457
GSE124158-GPL21263	GSM3521783	Malignant Bone and Soft Tissue Tumor (N=402)	7.219
GSE124158-GPL21263	GSM3521783	Malignant Bone and Soft Tissue Tumor (N=402)	6.554
GSE124158-GPL21263	GSM3521783	Malignant Bone and Soft Tissue Tumor (N=402)	5.38
GSE124158-GPL21263	GSM3521783	Malignant Bone and Soft Tissue Tumor (N=402)	6.554
GSE124158-GPL21263	GSM3521783	Malignant Bone and Soft Tissue Tumor (N=402)	8.389
GSE124158-GPL21263	GSM3521783	Malignant Bone and Soft Tissue Tumor (N=402)	6.137
GSE124158-GPL21263	GSM3521783	Malignant Bone and Soft Tissue Tumor (N=402)	6.265
GSE124158-GPL21263	GSM3521783	Malignant Bone and Soft Tissue Tumor (N=402)	6.345
GSE124158-GPL21263	GSM3521783	Malignant Bone and Soft Tissue Tumor (N=402)	6.074
GSE124158-GPL21263	GSM3521783	Malignant Bone and Soft Tissue Tumor (N=402)	7.14
GSE124158-GPL21263	GSM3521783	Malignant Bone and Soft Tissue Tumor (N=402)	7.451
GSE124158-GPL21263	GSM3521783	Malignant Bone and Soft Tissue Tumor (N=402)	7.013
GSE124158-GPL21263	GSM3521783	Malignant Bone and Soft Tissue Tumor (N=402)	5.847
GSE124158-GPL21263	GSM3521783	Malignant Bone and Soft Tissue Tumor (N=402)	5.837
GSE124158-GPL21263	GSM3521783	Malignant Bone and Soft Tissue Tumor (N=402)	5.703
GSE124158-GPL21263	GSM3521783	Malignant Bone and Soft Tissue Tumor (N=402)	6.477
GSE124158-GPL21263	GSM3521783	Malignant Bone and Soft Tissue Tumor (N=402)	6.955
GSE124158-GPL21263	GSM3521783	Malignant Bone and Soft Tissue Tumor (N=402)	8.404
GSE124158-GPL21263	GSM3521783	Malignant Bone and Soft Tissue Tumor (N=402)	6.58
GSE124158-GPL21263	GSM3521783	Malignant Bone and Soft Tissue Tumor (N=402)	7.581
GSE124158-GPL21263	GSM3521783	Malignant Bone and Soft Tissue Tumor (N=402)	6.965
GSE124158-GPL21263	GSM3521783	Malignant Bone and Soft Tissue Tumor (N=402)	6.891
GSE124158-GPL21263	GSM3521783	Malignant Bone and Soft Tissue Tumor (N=402)	7.232
GSE124158-GPL21263	GSM3521783	Malignant Bone and Soft Tissue Tumor (N=402)	7.752
GSE124158-GPL21263	GSM3521783	Malignant Bone and Soft Tissue Tumor (N=402)	6.88
GSE124158-GPL21263	GSM3521783	Malignant Bone and Soft Tissue Tumor (N=402)	7.207
GSE124158-GPL21263	GSM3521783	Malignant Bone and Soft Tissue Tumor (N=402)	6.303
GSE124158-GPL21263	GSM3521783	Malignant Bone and Soft Tissue Tumor (N=402)	7.673
GSE124158-GPL21263	GSM3521783	Malignant Bone and Soft Tissue Tumor (N=402)	6.653
GSE124158-GPL21263	GSM3521783	Malignant Bone and Soft Tissue Tumor (N=402)	7.319
GSE124158-GPL21263	GSM3521783	Malignant Bone and Soft Tissue Tumor (N=402)	7.217
GSE124158-GPL21263	GSM3521783	Malignant Bone and Soft Tissue Tumor (N=402)	8.176
GSE124158-GPL21263	GSM3521783	Malignant Bone and Soft Tissue Tumor (N=402)	6.783
GSE124158-GPL21263	GSM3521783	Malignant Bone and Soft Tissue Tumor (N=402)	7.308
GSE124158-GPL21263	GSM3521783	Malignant Bone and Soft Tissue Tumor (N=402)	6.515
GSE124158-GPL21263	GSM3521783	Malignant Bone and Soft Tissue Tumor (N=402)	7.514
GSE124158-GPL21263	GSM3521783	Malignant Bone and Soft Tissue Tumor (N=402)	6.525
GSE124158-GPL21263	GSM3521783	Malignant Bone and Soft Tissue Tumor (N=402)	7.965
GSE124158-GPL21263	GSM3521783	Malignant Bone and Soft Tissue Tumor (N=402)	6.765
GSE124158-GPL21263	GSM3521783	Malignant Bone and Soft Tissue Tumor (N=402)	6.984
GSE124158-GPL21263	GSM3521783	Malignant Bone and Soft Tissue Tumor (N=402)	7.8
GSE124158-GPL21263	GSM3521783	Malignant Bone and Soft Tissue Tumor (N=402)	7.152
GSE124158-GPL21263	GSM3521783	Malignant Bone and Soft Tissue Tumor (N=402)	7.647
GSE124158-GPL21263	GSM3521783	Malignant Bone and Soft Tissue Tumor (N=402)	5.99
GSE124158-GPL21263	GSM3521783	Malignant Bone and Soft Tissue Tumor (N=402)	7.924
GSE124158-GPL21263	GSM3521783	Malignant Bone and Soft Tissue Tumor (N=402)	6.846
GSE124158-GPL21263	GSM3521783	Malignant Bone and Soft Tissue Tumor (N=402)	6.696
GSE124158-GPL21263	GSM3521783	Malignant Bone and Soft Tissue Tumor (N=402)	6.092
GSE124158-GPL21263	GSM3521783	Malignant Bone and Soft Tissue Tumor (N=402)	5.867
GSE124158-GPL21263	GSM3521783	Malignant Bone and Soft Tissue Tumor (N=402)	6.959
GSE124158-GPL21263	GSM3521783	Malignant Bone and Soft Tissue Tumor (N=402)	6.173
GSE124158-GPL21263	GSM3521783	Malignant Bone and Soft Tissue Tumor (N=402)	6.973
GSE124158-GPL21263	GSM3521783	Malignant Bone and Soft Tissue Tumor (N=402)	6.085
GSE124158-GPL21263	GSM3521783	Malignant Bone and Soft Tissue Tumor (N=402)	6.477
GSE124158-GPL21263	GSM3521783	Malignant Bone and Soft Tissue Tumor (N=402)	6.339
GSE124158-GPL21263	GSM3521783	Malignant Bone and Soft Tissue Tumor (N=402)	6.334
GSE124158-GPL21263	GSM3521783	Malignant Bone and Soft Tissue Tumor (N=402)	6.372
GSE124158-GPL21263	GSM3521783	Malignant Bone and Soft Tissue Tumor (N=402)	6.766
GSE124158-GPL21263	GSM3521783	Malignant Bone and Soft Tissue Tumor (N=402)	7.249
GSE124158-GPL21263	GSM3521783	Malignant Bone and Soft Tissue Tumor (N=402)	7.946
GSE124158-GPL21263	GSM3521783	Malignant Bone and Soft Tissue Tumor (N=402)	7.102
GSE124158-GPL21263	GSM3521783	Malignant Bone and Soft Tissue Tumor (N=402)	6.316
GSE124158-GPL21263	GSM3521783	Malignant Bone and Soft Tissue Tumor (N=402)	5.688
GSE124158-GPL21263	GSM3521783	Malignant Bone and Soft Tissue Tumor (N=402)	8.012
GSE124158-GPL21263	GSM3521783	Malignant Bone and Soft Tissue Tumor (N=402)	5.447
GSE124158-GPL21263	GSM3521783	Malignant Bone and Soft Tissue Tumor (N=402)	5.917
GSE124158-GPL21263	GSM3521783	Malignant Bone and Soft Tissue Tumor (N=402)	6.285
GSE124158-GPL21263	GSM3521783	Malignant Bone and Soft Tissue Tumor (N=402)	6.753
GSE124158-GPL21263	GSM3521783	Malignant Bone and Soft Tissue Tumor (N=402)	7.262
GSE124158-GPL21263	GSM3521783	Malignant Bone and Soft Tissue Tumor (N=402)	4.981
GSE124158-GPL21263	GSM3521783	Malignant Bone and Soft Tissue Tumor (N=402)	5.735
GSE124158-GPL21263	GSM3521783	Malignant Bone and Soft Tissue Tumor (N=402)	6.342
GSE124158-GPL21263	GSM3521783	Malignant Bone and Soft Tissue Tumor (N=402)	6.334
GSE124158-GPL21263	GSM3521783	Malignant Bone and Soft Tissue Tumor (N=402)	6.619
GSE124158-GPL21263	GSM3521783	Malignant Bone and Soft Tissue Tumor (N=402)	6.621
GSE124158-GPL21263	GSM3521783	Malignant Bone and Soft Tissue Tumor (N=402)	6.742
GSE124158-GPL21263	GSM3521783	Malignant Bone and Soft Tissue Tumor (N=402)	6.854
GSE124158-GPL21263	GSM3521783	Malignant Bone and Soft Tissue Tumor (N=402)	6.693
GSE124158-GPL21263	GSM3521783	Malignant Bone and Soft Tissue Tumor (N=402)	6.312
GSE124158-GPL21263	GSM3521783	Malignant Bone and Soft Tissue Tumor (N=402)	6.577
GSE124158-GPL21263	GSM3521783	Malignant Bone and Soft Tissue Tumor (N=402)	6.651
GSE124158-GPL21263	GSM3521783	Malignant Bone and Soft Tissue Tumor (N=402)	5.794
GSE124158-GPL21263	GSM3521783	Malignant Bone and Soft Tissue Tumor (N=402)	5.995
GSE124158-GPL21263	GSM3521783	Malignant Bone and Soft Tissue Tumor (N=402)	5.844
GSE124158-GPL21263	GSM3521783	Malignant Bone and Soft Tissue Tumor (N=402)	6.058
GSE124158-GPL21263	GSM3521783	Malignant Bone and Soft Tissue Tumor (N=402)	7.057
GSE124158-GPL21263	GSM3521783	Malignant Bone and Soft Tissue Tumor (N=402)	5.743
GSE124158-GPL21263	GSM3521783	Malignant Bone and Soft Tissue Tumor (N=402)	6.714
GSE124158-GPL21263	GSM3521783	Malignant Bone and Soft Tissue Tumor (N=402)	6.81
GSE124158-GPL21263	GSM3521783	Malignant Bone and Soft Tissue Tumor (N=402)	9.251
GSE124158-GPL21263	GSM3521783	Malignant Bone and Soft Tissue Tumor (N=402)	4.858
GSE124158-GPL21263	GSM3521783	Malignant Bone and Soft Tissue Tumor (N=402)	7.85
GSE124158-GPL21263	GSM3521783	Malignant Bone and Soft Tissue Tumor (N=402)	7.875
GSE124158-GPL21263	GSM3521783	Malignant Bone and Soft Tissue Tumor (N=402)	6.492
GSE124158-GPL21263	GSM3521783	Malignant Bone and Soft Tissue Tumor (N=402)	6.723
GSE124158-GPL21263	GSM3521783	Malignant Bone and Soft Tissue Tumor (N=402)	6.634
GSE124158-GPL21263	GSM3521783	Malignant Bone and Soft Tissue Tumor (N=402)	7.221
GSE124158-GPL21263	GSM3521783	Malignant Bone and Soft Tissue Tumor (N=402)	6.403
GSE124158-GPL21263	GSM3521783	Malignant Bone and Soft Tissue Tumor (N=402)	6.56
GSE124158-GPL21263	GSM3521783	Malignant Bone and Soft Tissue Tumor (N=402)	7.688
GSE124158-GPL21263	GSM3521783	Malignant Bone and Soft Tissue Tumor (N=402)	4.682
GSE124158-GPL21263	GSM3521783	Malignant Bone and Soft Tissue Tumor (N=402)	6.224
GSE124158-GPL21263	GSM3521783	Malignant Bone and Soft Tissue Tumor (N=402)	5.574
GSE124158-GPL21263	GSM3521783	Malignant Bone and Soft Tissue Tumor (N=402)	8.086
GSE124158-GPL21263	GSM3521783	Malignant Bone and Soft Tissue Tumor (N=402)	7.98
GSE124158-GPL21263	GSM3521783	Malignant Bone and Soft Tissue Tumor (N=402)	8.084
GSE124158-GPL21263	GSM3521783	Malignant Bone and Soft Tissue Tumor (N=402)	6.361
GSE124158-GPL21263	GSM3521783	Malignant Bone and Soft Tissue Tumor (N=402)	4.857
GSE124158-GPL21263	GSM3521783	Malignant Bone and Soft Tissue Tumor (N=402)	6.738
GSE124158-GPL21263	GSM3521783	Malignant Bone and Soft Tissue Tumor (N=402)	6.422
GSE124158-GPL21263	GSM3521783	Malignant Bone and Soft Tissue Tumor (N=402)	5.963
GSE124158-GPL21263	GSM3521783	Malignant Bone and Soft Tissue Tumor (N=402)	7.303
GSE124158-GPL21263	GSM3521783	Malignant Bone and Soft Tissue Tumor (N=402)	7.371
GSE124158-GPL21263	GSM3521783	Malignant Bone and Soft Tissue Tumor (N=402)	6.076
GSE124158-GPL21263	GSM3521783	Malignant Bone and Soft Tissue Tumor (N=402)	4.862
GSE124158-GPL21263	GSM3521783	Malignant Bone and Soft Tissue Tumor (N=402)	5.124
GSE124158-GPL21263	GSM3521783	Malignant Bone and Soft Tissue Tumor (N=402)	5.461
GSE124158-GPL21263	GSM3521783	Malignant Bone and Soft Tissue Tumor (N=402)	6.03
GSE124158-GPL21263	GSM3521783	Malignant Bone and Soft Tissue Tumor (N=402)	5.028
GSE124158-GPL21263	GSM3521783	Malignant Bone and Soft Tissue Tumor (N=402)	6.659
GSE124158-GPL21263	GSM3521783	Malignant Bone and Soft Tissue Tumor (N=402)	7.659
GSE124158-GPL21263	GSM3521783	Malignant Bone and Soft Tissue Tumor (N=402)	8.426
GSE124158-GPL21263	GSM3521783	Malignant Bone and Soft Tissue Tumor (N=402)	6.554
GSE124158-GPL21263	GSM3521783	Malignant Bone and Soft Tissue Tumor (N=402)	8.732
GSE124158-GPL21263	GSM3521783	Malignant Bone and Soft Tissue Tumor (N=402)	7.246
GSE124158-GPL21263	GSM3521783	Malignant Bone and Soft Tissue Tumor (N=402)	8.172
GSE124158-GPL21263	GSM3521783	Malignant Bone and Soft Tissue Tumor (N=402)	7.123
GSE124158-GPL21263	GSM3521783	Malignant Bone and Soft Tissue Tumor (N=402)	6.966
GSE124158-GPL21263	GSM3521783	Malignant Bone and Soft Tissue Tumor (N=402)	6.139
GSE124158-GPL21263	GSM3521783	Malignant Bone and Soft Tissue Tumor (N=402)	6.36
GSE124158-GPL21263	GSM3521783	Malignant Bone and Soft Tissue Tumor (N=402)	6.675
GSE124158-GPL21263	GSM3521783	Malignant Bone and Soft Tissue Tumor (N=402)	6.521
GSE124158-GPL21263	GSM3521783	Malignant Bone and Soft Tissue Tumor (N=402)	5.595
GSE124158-GPL21263	GSM3521783	Malignant Bone and Soft Tissue Tumor (N=402)	6.319
GSE124158-GPL21263	GSM3521783	Malignant Bone and Soft Tissue Tumor (N=402)	5.652
GSE124158-GPL21263	GSM3521783	Malignant Bone and Soft Tissue Tumor (N=402)	6.549
GSE124158-GPL21263	GSM3521783	Malignant Bone and Soft Tissue Tumor (N=402)	4.186
GSE124158-GPL21263	GSM3521783	Malignant Bone and Soft Tissue Tumor (N=402)	6.771
GSE124158-GPL21263	GSM3521783	Malignant Bone and Soft Tissue Tumor (N=402)	5.543
GSE124158-GPL21263	GSM3521783	Malignant Bone and Soft Tissue Tumor (N=402)	7.528
GSE124158-GPL21263	GSM3521783	Malignant Bone and Soft Tissue Tumor (N=402)	9.041
GSE124158-GPL21263	GSM3521783	Malignant Bone and Soft Tissue Tumor (N=402)	6.339
GSE124158-GPL21263	GSM3521783	Malignant Bone and Soft Tissue Tumor (N=402)	7.512
GSE124158-GPL21263	GSM3521783	Malignant Bone and Soft Tissue Tumor (N=402)	6.636
GSE124158-GPL21263	GSM3521783	Malignant Bone and Soft Tissue Tumor (N=402)	5.136
GSE124158-GPL21263	GSM3521783	Malignant Bone and Soft Tissue Tumor (N=402)	7.259
GSE124158-GPL21263	GSM3521783	Malignant Bone and Soft Tissue Tumor (N=402)	7.328
GSE124158-GPL21263	GSM3521783	Malignant Bone and Soft Tissue Tumor (N=402)	5.912
GSE124158-GPL21263	GSM3521783	Malignant Bone and Soft Tissue Tumor (N=402)	6.825
GSE124158-GPL21263	GSM3521783	Malignant Bone and Soft Tissue Tumor (N=402)	6.819
GSE124158-GPL21263	GSM3521783	Malignant Bone and Soft Tissue Tumor (N=402)	5.849
GSE124158-GPL21263	GSM3521783	Malignant Bone and Soft Tissue Tumor (N=402)	6.397
GSE124158-GPL21263	GSM3521783	Benign Bone and Soft Tissue Tumor (N=339)	6.882
GSE124158-GPL21263	GSM3521783	Benign Bone and Soft Tissue Tumor (N=339)	7.14
GSE124158-GPL21263	GSM3521783	Benign Bone and Soft Tissue Tumor (N=339)	5.921
GSE124158-GPL21263	GSM3521783	Benign Bone and Soft Tissue Tumor (N=339)	6.378
GSE124158-GPL21263	GSM3521783	Intermediate Bone and Soft Tissue Tumor (N=144)	6.592
GSE124158-GPL21263	GSM3521783	Benign Bone and Soft Tissue Tumor (N=339)	6.127
GSE124158-GPL21263	GSM3521783	Intermediate Bone and Soft Tissue Tumor (N=144)	6.192
GSE124158-GPL21263	GSM3521783	Benign Bone and Soft Tissue Tumor (N=339)	6.432
GSE124158-GPL21263	GSM3521783	Benign Bone and Soft Tissue Tumor (N=339)	5.854
GSE124158-GPL21263	GSM3521783	Intermediate Bone and Soft Tissue Tumor (N=144)	6.103
GSE124158-GPL21263	GSM3521783	Benign Bone and Soft Tissue Tumor (N=339)	6.451
GSE124158-GPL21263	GSM3521783	Benign Bone and Soft Tissue Tumor (N=339)	6.848
GSE124158-GPL21263	GSM3521783	Intermediate Bone and Soft Tissue Tumor (N=144)	6.637
GSE124158-GPL21263	GSM3521783	Benign Bone and Soft Tissue Tumor (N=339)	6.628
GSE124158-GPL21263	GSM3521783	Benign Bone and Soft Tissue Tumor (N=339)	6.656
GSE124158-GPL21263	GSM3521783	Intermediate Bone and Soft Tissue Tumor (N=144)	6.068
GSE124158-GPL21263	GSM3521783	Benign Bone and Soft Tissue Tumor (N=339)	6.973
GSE124158-GPL21263	GSM3521783	Benign Bone and Soft Tissue Tumor (N=339)	6.613
GSE124158-GPL21263	GSM3521783	Benign Bone and Soft Tissue Tumor (N=339)	6.789
GSE124158-GPL21263	GSM3521783	Benign Bone and Soft Tissue Tumor (N=339)	6.616
GSE124158-GPL21263	GSM3521783	Intermediate Bone and Soft Tissue Tumor (N=144)	6.612
GSE124158-GPL21263	GSM3521783	Benign Bone and Soft Tissue Tumor (N=339)	7.396
GSE124158-GPL21263	GSM3521783	Benign Bone and Soft Tissue Tumor (N=339)	6.139
GSE124158-GPL21263	GSM3521783	Benign Bone and Soft Tissue Tumor (N=339)	7.335
GSE124158-GPL21263	GSM3521783	Benign Bone and Soft Tissue Tumor (N=339)	6.282
GSE124158-GPL21263	GSM3521783	Intermediate Bone and Soft Tissue Tumor (N=144)	6.353
GSE124158-GPL21263	GSM3521783	Benign Bone and Soft Tissue Tumor (N=339)	6.291
GSE124158-GPL21263	GSM3521783	Benign Bone and Soft Tissue Tumor (N=339)	6.84
GSE124158-GPL21263	GSM3521783	Benign Bone and Soft Tissue Tumor (N=339)	7.215
GSE124158-GPL21263	GSM3521783	Benign Bone and Soft Tissue Tumor (N=339)	6.485
GSE124158-GPL21263	GSM3521783	Benign Bone and Soft Tissue Tumor (N=339)	7.307
GSE124158-GPL21263	GSM3521783	Benign Bone and Soft Tissue Tumor (N=339)	6.333
GSE124158-GPL21263	GSM3521783	Intermediate Bone and Soft Tissue Tumor (N=144)	7.071
GSE124158-GPL21263	GSM3521783	Benign Bone and Soft Tissue Tumor (N=339)	6.686
GSE124158-GPL21263	GSM3521783	Benign Bone and Soft Tissue Tumor (N=339)	6.523
GSE124158-GPL21263	GSM3521783	Benign Bone and Soft Tissue Tumor (N=339)	6.951
GSE124158-GPL21263	GSM3521783	Benign Bone and Soft Tissue Tumor (N=339)	5.689
GSE124158-GPL21263	GSM3521783	Benign Bone and Soft Tissue Tumor (N=339)	4.833
GSE124158-GPL21263	GSM3521783	Intermediate Bone and Soft Tissue Tumor (N=144)	5.543
GSE124158-GPL21263	GSM3521783	Benign Bone and Soft Tissue Tumor (N=339)	6.482
GSE124158-GPL21263	GSM3521783	Benign Bone and Soft Tissue Tumor (N=339)	6.792
GSE124158-GPL21263	GSM3521783	Intermediate Bone and Soft Tissue Tumor (N=144)	2.545
GSE124158-GPL21263	GSM3521783	Benign Bone and Soft Tissue Tumor (N=339)	6.686
GSE124158-GPL21263	GSM3521783	Benign Bone and Soft Tissue Tumor (N=339)	6.956
GSE124158-GPL21263	GSM3521783	Benign Bone and Soft Tissue Tumor (N=339)	6.722
GSE124158-GPL21263	GSM3521783	Benign Bone and Soft Tissue Tumor (N=339)	6.414
GSE124158-GPL21263	GSM3521783	Benign Bone and Soft Tissue Tumor (N=339)	7.078
GSE124158-GPL21263	GSM3521783	Intermediate Bone and Soft Tissue Tumor (N=144)	7.18
GSE124158-GPL21263	GSM3521783	Benign Bone and Soft Tissue Tumor (N=339)	6.359
GSE124158-GPL21263	GSM3521783	Benign Bone and Soft Tissue Tumor (N=339)	6.596
GSE124158-GPL21263	GSM3521783	Benign Bone and Soft Tissue Tumor (N=339)	5.609
GSE124158-GPL21263	GSM3521783	Benign Bone and Soft Tissue Tumor (N=339)	6.204
GSE124158-GPL21263	GSM3521783	Benign Bone and Soft Tissue Tumor (N=339)	6.731
GSE124158-GPL21263	GSM3521783	Benign Bone and Soft Tissue Tumor (N=339)	5.484
GSE124158-GPL21263	GSM3521783	Benign Bone and Soft Tissue Tumor (N=339)	6.439
GSE124158-GPL21263	GSM3521783	Intermediate Bone and Soft Tissue Tumor (N=144)	7.448
GSE124158-GPL21263	GSM3521783	Benign Bone and Soft Tissue Tumor (N=339)	6.544
GSE124158-GPL21263	GSM3521783	Intermediate Bone and Soft Tissue Tumor (N=144)	6.329
GSE124158-GPL21263	GSM3521783	Benign Bone and Soft Tissue Tumor (N=339)	6.065
GSE124158-GPL21263	GSM3521783	Benign Bone and Soft Tissue Tumor (N=339)	5.924
GSE124158-GPL21263	GSM3521783	Benign Bone and Soft Tissue Tumor (N=339)	6.295
GSE124158-GPL21263	GSM3521783	Benign Bone and Soft Tissue Tumor (N=339)	6.947
GSE124158-GPL21263	GSM3521783	Benign Bone and Soft Tissue Tumor (N=339)	6.093
GSE124158-GPL21263	GSM3521783	Malignant Bone and Soft Tissue Tumor (N=402)	6.362
GSE124158-GPL21263	GSM3521783	Benign Bone and Soft Tissue Tumor (N=339)	6.505
GSE124158-GPL21263	GSM3521783	Benign Bone and Soft Tissue Tumor (N=339)	5.586
GSE124158-GPL21263	GSM3521783	Benign Bone and Soft Tissue Tumor (N=339)	6.033
GSE124158-GPL21263	GSM3521783	Benign Bone and Soft Tissue Tumor (N=339)	6.154
GSE124158-GPL21263	GSM3521783	Intermediate Bone and Soft Tissue Tumor (N=144)	7.01
GSE124158-GPL21263	GSM3521783	Benign Bone and Soft Tissue Tumor (N=339)	6.976
GSE124158-GPL21263	GSM3521783	Benign Bone and Soft Tissue Tumor (N=339)	6.912
GSE124158-GPL21263	GSM3521783	Benign Bone and Soft Tissue Tumor (N=339)	6.501
GSE124158-GPL21263	GSM3521783	Benign Bone and Soft Tissue Tumor (N=339)	6.527
GSE124158-GPL21263	GSM3521783	Benign Bone and Soft Tissue Tumor (N=339)	6.98
GSE124158-GPL21263	GSM3521783	Benign Bone and Soft Tissue Tumor (N=339)	6.182
GSE124158-GPL21263	GSM3521783	Benign Bone and Soft Tissue Tumor (N=339)	6.145
GSE124158-GPL21263	GSM3521783	Benign Bone and Soft Tissue Tumor (N=339)	6.558
GSE124158-GPL21263	GSM3521783	Benign Bone and Soft Tissue Tumor (N=339)	6.208
GSE124158-GPL21263	GSM3521783	Intermediate Bone and Soft Tissue Tumor (N=144)	5.585
GSE124158-GPL21263	GSM3521783	Intermediate Bone and Soft Tissue Tumor (N=144)	7.231
GSE124158-GPL21263	GSM3521783	Benign Bone and Soft Tissue Tumor (N=339)	6.617
GSE124158-GPL21263	GSM3521783	Intermediate Bone and Soft Tissue Tumor (N=144)	5.781
GSE124158-GPL21263	GSM3521783	Benign Bone and Soft Tissue Tumor (N=339)	6.743
GSE124158-GPL21263	GSM3521783	Intermediate Bone and Soft Tissue Tumor (N=144)	6.286
GSE124158-GPL21263	GSM3521783	Benign Bone and Soft Tissue Tumor (N=339)	5.612
GSE124158-GPL21263	GSM3521783	Intermediate Bone and Soft Tissue Tumor (N=144)	6.359
GSE124158-GPL21263	GSM3521783	Intermediate Bone and Soft Tissue Tumor (N=144)	6.607
GSE124158-GPL21263	GSM3521783	Benign Bone and Soft Tissue Tumor (N=339)	6.81
GSE124158-GPL21263	GSM3521783	Benign Bone and Soft Tissue Tumor (N=339)	5.503
GSE124158-GPL21263	GSM3521783	Benign Bone and Soft Tissue Tumor (N=339)	7.016
GSE124158-GPL21263	GSM3521783	Benign Bone and Soft Tissue Tumor (N=339)	7.129
GSE124158-GPL21263	GSM3521783	Benign Bone and Soft Tissue Tumor (N=339)	4.516
GSE124158-GPL21263	GSM3521783	Benign Bone and Soft Tissue Tumor (N=339)	6.717
GSE124158-GPL21263	GSM3521783	Benign Bone and Soft Tissue Tumor (N=339)	7.353
GSE124158-GPL21263	GSM3521783	Benign Bone and Soft Tissue Tumor (N=339)	6.474
GSE124158-GPL21263	GSM3521783	Intermediate Bone and Soft Tissue Tumor (N=144)	5.995
GSE124158-GPL21263	GSM3521783	Benign Bone and Soft Tissue Tumor (N=339)	6.776
GSE124158-GPL21263	GSM3521783	Benign Bone and Soft Tissue Tumor (N=339)	6.145
GSE124158-GPL21263	GSM3521783	Benign Bone and Soft Tissue Tumor (N=339)	6.608
GSE124158-GPL21263	GSM3521783	Benign Bone and Soft Tissue Tumor (N=339)	5.877
GSE124158-GPL21263	GSM3521783	Benign Bone and Soft Tissue Tumor (N=339)	7.884
GSE124158-GPL21263	GSM3521783	Benign Bone and Soft Tissue Tumor (N=339)	5.861
GSE124158-GPL21263	GSM3521783	Benign Bone and Soft Tissue Tumor (N=339)	7.299
GSE124158-GPL21263	GSM3521783	Benign Bone and Soft Tissue Tumor (N=339)	7.832
GSE124158-GPL21263	GSM3521783	Benign Bone and Soft Tissue Tumor (N=339)	5.629
GSE124158-GPL21263	GSM3521783	Benign Bone and Soft Tissue Tumor (N=339)	6.38
GSE124158-GPL21263	GSM3521783	Benign Bone and Soft Tissue Tumor (N=339)	5.97
GSE124158-GPL21263	GSM3521783	Benign Bone and Soft Tissue Tumor (N=339)	6.141
GSE124158-GPL21263	GSM3521783	Intermediate Bone and Soft Tissue Tumor (N=144)	6.26
GSE124158-GPL21263	GSM3521783	Intermediate Bone and Soft Tissue Tumor (N=144)	5.001
GSE124158-GPL21263	GSM3521783	Benign Bone and Soft Tissue Tumor (N=339)	6.396
GSE124158-GPL21263	GSM3521783	Benign Bone and Soft Tissue Tumor (N=339)	6.012
GSE124158-GPL21263	GSM3521783	Intermediate Bone and Soft Tissue Tumor (N=144)	6.998
GSE124158-GPL21263	GSM3521783	Intermediate Bone and Soft Tissue Tumor (N=144)	5.06
GSE124158-GPL21263	GSM3521783	Intermediate Bone and Soft Tissue Tumor (N=144)	5.613
GSE124158-GPL21263	GSM3521783	Benign Bone and Soft Tissue Tumor (N=339)	5.557
GSE124158-GPL21263	GSM3521783	Benign Bone and Soft Tissue Tumor (N=339)	5.832
GSE124158-GPL21263	GSM3521783	Benign Bone and Soft Tissue Tumor (N=339)	6.61
GSE124158-GPL21263	GSM3521783	Benign Bone and Soft Tissue Tumor (N=339)	6.211
GSE124158-GPL21263	GSM3521783	Benign Bone and Soft Tissue Tumor (N=339)	7.066
GSE124158-GPL21263	GSM3521783	Benign Bone and Soft Tissue Tumor (N=339)	6.536
GSE124158-GPL21263	GSM3521783	Benign Bone and Soft Tissue Tumor (N=339)	7.462
GSE124158-GPL21263	GSM3521783	Benign Bone and Soft Tissue Tumor (N=339)	6.879
GSE124158-GPL21263	GSM3521783	Benign Bone and Soft Tissue Tumor (N=339)	6.339
GSE124158-GPL21263	GSM3521783	Benign Bone and Soft Tissue Tumor (N=339)	6.573
GSE124158-GPL21263	GSM3521783	Intermediate Bone and Soft Tissue Tumor (N=144)	5.775
GSE124158-GPL21263	GSM3521783	Benign Bone and Soft Tissue Tumor (N=339)	5.606
GSE124158-GPL21263	GSM3521783	Benign Bone and Soft Tissue Tumor (N=339)	5.32
GSE124158-GPL21263	GSM3521783	Benign Bone and Soft Tissue Tumor (N=339)	6.873
GSE124158-GPL21263	GSM3521783	Intermediate Bone and Soft Tissue Tumor (N=144)	5.45
GSE124158-GPL21263	GSM3521783	Intermediate Bone and Soft Tissue Tumor (N=144)	5.534
GSE124158-GPL21263	GSM3521783	Intermediate Bone and Soft Tissue Tumor (N=144)	6.747
GSE124158-GPL21263	GSM3521783	Benign Bone and Soft Tissue Tumor (N=339)	5.58
GSE124158-GPL21263	GSM3521783	Benign Bone and Soft Tissue Tumor (N=339)	6.812
GSE124158-GPL21263	GSM3521783	Benign Bone and Soft Tissue Tumor (N=339)	5.968
GSE124158-GPL21263	GSM3521783	Benign Bone and Soft Tissue Tumor (N=339)	5.901
GSE124158-GPL21263	GSM3521783	Benign Bone and Soft Tissue Tumor (N=339)	5.628
GSE124158-GPL21263	GSM3521783	Benign Bone and Soft Tissue Tumor (N=339)	5.327
GSE124158-GPL21263	GSM3521783	Benign Bone and Soft Tissue Tumor (N=339)	6.193
GSE124158-GPL21263	GSM3521783	Benign Bone and Soft Tissue Tumor (N=339)	5.475
GSE124158-GPL21263	GSM3521783	Benign Bone and Soft Tissue Tumor (N=339)	4.744
GSE124158-GPL21263	GSM3521783	Benign Bone and Soft Tissue Tumor (N=339)	5.883
GSE124158-GPL21263	GSM3521783	Benign Bone and Soft Tissue Tumor (N=339)	6.792
GSE124158-GPL21263	GSM3521783	Benign Bone and Soft Tissue Tumor (N=339)	6.991
GSE124158-GPL21263	GSM3521783	Benign Bone and Soft Tissue Tumor (N=339)	7.041
GSE124158-GPL21263	GSM3521783	Benign Bone and Soft Tissue Tumor (N=339)	6.705
GSE124158-GPL21263	GSM3521783	Benign Bone and Soft Tissue Tumor (N=339)	6.761
GSE124158-GPL21263	GSM3521783	Benign Bone and Soft Tissue Tumor (N=339)	7.181
GSE124158-GPL21263	GSM3521783	Intermediate Bone and Soft Tissue Tumor (N=144)	6.801
GSE124158-GPL21263	GSM3521783	Benign Bone and Soft Tissue Tumor (N=339)	7.245
GSE124158-GPL21263	GSM3521783	Benign Bone and Soft Tissue Tumor (N=339)	6.253
GSE124158-GPL21263	GSM3521783	Intermediate Bone and Soft Tissue Tumor (N=144)	7.334
GSE124158-GPL21263	GSM3521783	Benign Bone and Soft Tissue Tumor (N=339)	6.416
GSE124158-GPL21263	GSM3521783	Benign Bone and Soft Tissue Tumor (N=339)	6.293
GSE124158-GPL21263	GSM3521783	Benign Bone and Soft Tissue Tumor (N=339)	6.531
GSE124158-GPL21263	GSM3521783	Benign Bone and Soft Tissue Tumor (N=339)	6.674
GSE124158-GPL21263	GSM3521783	Benign Bone and Soft Tissue Tumor (N=339)	6.589
GSE124158-GPL21263	GSM3521783	Benign Bone and Soft Tissue Tumor (N=339)	6.065
GSE124158-GPL21263	GSM3521783	Benign Bone and Soft Tissue Tumor (N=339)	7.104
GSE124158-GPL21263	GSM3521783	Intermediate Bone and Soft Tissue Tumor (N=144)	5.955
GSE124158-GPL21263	GSM3521783	Benign Bone and Soft Tissue Tumor (N=339)	7.756
GSE124158-GPL21263	GSM3521783	Benign Bone and Soft Tissue Tumor (N=339)	7.479
GSE124158-GPL21263	GSM3521783	Intermediate Bone and Soft Tissue Tumor (N=144)	6.808
GSE124158-GPL21263	GSM3521783	Benign Bone and Soft Tissue Tumor (N=339)	7.313
GSE124158-GPL21263	GSM3521783	Benign Bone and Soft Tissue Tumor (N=339)	6.761
GSE124158-GPL21263	GSM3521783	Benign Bone and Soft Tissue Tumor (N=339)	6.682
GSE124158-GPL21263	GSM3521783	Benign Bone and Soft Tissue Tumor (N=339)	6.838
GSE124158-GPL21263	GSM3521783	Benign Bone and Soft Tissue Tumor (N=339)	6.546
GSE124158-GPL21263	GSM3521783	Benign Bone and Soft Tissue Tumor (N=339)	7.707
GSE124158-GPL21263	GSM3521783	Benign Bone and Soft Tissue Tumor (N=339)	5.112
GSE124158-GPL21263	GSM3521783	Benign Bone and Soft Tissue Tumor (N=339)	5.531
GSE124158-GPL21263	GSM3521783	Benign Bone and Soft Tissue Tumor (N=339)	6.23
GSE124158-GPL21263	GSM3521783	Benign Bone and Soft Tissue Tumor (N=339)	7.272
GSE124158-GPL21263	GSM3521783	Benign Bone and Soft Tissue Tumor (N=339)	6.334
GSE124158-GPL21263	GSM3521783	Intermediate Bone and Soft Tissue Tumor (N=144)	5.986
GSE124158-GPL21263	GSM3521783	Benign Bone and Soft Tissue Tumor (N=339)	6.907
GSE124158-GPL21263	GSM3521783	Benign Bone and Soft Tissue Tumor (N=339)	5.549
GSE124158-GPL21263	GSM3521783	Benign Bone and Soft Tissue Tumor (N=339)	6.344
GSE124158-GPL21263	GSM3521783	Benign Bone and Soft Tissue Tumor (N=339)	6.711
GSE124158-GPL21263	GSM3521783	Benign Bone and Soft Tissue Tumor (N=339)	5.683
GSE124158-GPL21263	GSM3521783	Benign Bone and Soft Tissue Tumor (N=339)	7.755
GSE124158-GPL21263	GSM3521783	Benign Bone and Soft Tissue Tumor (N=339)	7.715
GSE124158-GPL21263	GSM3521783	Benign Bone and Soft Tissue Tumor (N=339)	6.019
GSE124158-GPL21263	GSM3521783	Benign Bone and Soft Tissue Tumor (N=339)	5.321
GSE124158-GPL21263	GSM3521783	Benign Bone and Soft Tissue Tumor (N=339)	7.634
GSE124158-GPL21263	GSM3521783	Intermediate Bone and Soft Tissue Tumor (N=144)	7.462
GSE124158-GPL21263	GSM3521783	Benign Bone and Soft Tissue Tumor (N=339)	7.378
GSE124158-GPL21263	GSM3521783	Benign Bone and Soft Tissue Tumor (N=339)	6.626
GSE124158-GPL21263	GSM3521783	Benign Bone and Soft Tissue Tumor (N=339)	7.572
GSE124158-GPL21263	GSM3521783	Benign Bone and Soft Tissue Tumor (N=339)	6.469
GSE124158-GPL21263	GSM3521783	Benign Bone and Soft Tissue Tumor (N=339)	6.761
GSE124158-GPL21263	GSM3521783	Benign Bone and Soft Tissue Tumor (N=339)	7.022
GSE124158-GPL21263	GSM3521783	Benign Bone and Soft Tissue Tumor (N=339)	6.116
GSE124158-GPL21263	GSM3521783	Benign Bone and Soft Tissue Tumor (N=339)	7.164
GSE124158-GPL21263	GSM3521783	Benign Bone and Soft Tissue Tumor (N=339)	5.127
GSE124158-GPL21263	GSM3521783	Benign Bone and Soft Tissue Tumor (N=339)	6.718
GSE124158-GPL21263	GSM3521783	Benign Bone and Soft Tissue Tumor (N=339)	7.217
GSE124158-GPL21263	GSM3521783	Benign Bone and Soft Tissue Tumor (N=339)	7.78
GSE124158-GPL21263	GSM3521783	Benign Bone and Soft Tissue Tumor (N=339)	5.784
GSE124158-GPL21263	GSM3521783	Benign Bone and Soft Tissue Tumor (N=339)	6.432
GSE124158-GPL21263	GSM3521783	Benign Bone and Soft Tissue Tumor (N=339)	5.853
GSE124158-GPL21263	GSM3521783	Benign Bone and Soft Tissue Tumor (N=339)	7.161
GSE124158-GPL21263	GSM3521783	Benign Bone and Soft Tissue Tumor (N=339)	6.358
GSE124158-GPL21263	GSM3521783	Benign Bone and Soft Tissue Tumor (N=339)	7.992
GSE124158-GPL21263	GSM3521783	Benign Bone and Soft Tissue Tumor (N=339)	7.917
GSE124158-GPL21263	GSM3521783	Benign Bone and Soft Tissue Tumor (N=339)	5.222
GSE124158-GPL21263	GSM3521783	Benign Bone and Soft Tissue Tumor (N=339)	6.55
GSE124158-GPL21263	GSM3521783	Benign Bone and Soft Tissue Tumor (N=339)	5.536
GSE124158-GPL21263	GSM3521783	Benign Bone and Soft Tissue Tumor (N=339)	5.984
GSE124158-GPL21263	GSM3521783	Benign Bone and Soft Tissue Tumor (N=339)	6.895
GSE124158-GPL21263	GSM3521783	Intermediate Bone and Soft Tissue Tumor (N=144)	7.016
GSE124158-GPL21263	GSM3521783	Benign Bone and Soft Tissue Tumor (N=339)	6.739
GSE124158-GPL21263	GSM3521783	Benign Bone and Soft Tissue Tumor (N=339)	5.416
GSE124158-GPL21263	GSM3521783	Benign Bone and Soft Tissue Tumor (N=339)	6.082
GSE124158-GPL21263	GSM3521783	Benign Bone and Soft Tissue Tumor (N=339)	6.923
GSE124158-GPL21263	GSM3521783	Benign Bone and Soft Tissue Tumor (N=339)	7.282
GSE124158-GPL21263	GSM3521783	Benign Bone and Soft Tissue Tumor (N=339)	6.957
GSE124158-GPL21263	GSM3521783	Benign Bone and Soft Tissue Tumor (N=339)	7.671
GSE124158-GPL21263	GSM3521783	Benign Bone and Soft Tissue Tumor (N=339)	6.441
GSE124158-GPL21263	GSM3521783	Intermediate Bone and Soft Tissue Tumor (N=144)	6.09
GSE124158-GPL21263	GSM3521783	Intermediate Bone and Soft Tissue Tumor (N=144)	6.439
GSE124158-GPL21263	GSM3521783	Benign Bone and Soft Tissue Tumor (N=339)	7.347
GSE124158-GPL21263	GSM3521783	Intermediate Bone and Soft Tissue Tumor (N=144)	7.381
GSE124158-GPL21263	GSM3521783	Benign Bone and Soft Tissue Tumor (N=339)	6.808
GSE124158-GPL21263	GSM3521783	Benign Bone and Soft Tissue Tumor (N=339)	6.258
GSE124158-GPL21263	GSM3521783	Intermediate Bone and Soft Tissue Tumor (N=144)	6.204
GSE124158-GPL21263	GSM3521783	Benign Bone and Soft Tissue Tumor (N=339)	6.706
GSE124158-GPL21263	GSM3521783	Benign Bone and Soft Tissue Tumor (N=339)	6.823
GSE124158-GPL21263	GSM3521783	Benign Bone and Soft Tissue Tumor (N=339)	7.036
GSE124158-GPL21263	GSM3521783	Intermediate Bone and Soft Tissue Tumor (N=144)	6.978
GSE124158-GPL21263	GSM3521783	Benign Bone and Soft Tissue Tumor (N=339)	6.054
GSE124158-GPL21263	GSM3521783	Benign Bone and Soft Tissue Tumor (N=339)	6.556
GSE124158-GPL21263	GSM3521783	Benign Bone and Soft Tissue Tumor (N=339)	5.638
GSE124158-GPL21263	GSM3521783	Benign Bone and Soft Tissue Tumor (N=339)	6.695
GSE124158-GPL21263	GSM3521783	Intermediate Bone and Soft Tissue Tumor (N=144)	7.455
GSE124158-GPL21263	GSM3521783	Benign Bone and Soft Tissue Tumor (N=339)	6.364
GSE124158-GPL21263	GSM3521783	Benign Bone and Soft Tissue Tumor (N=339)	6.687
GSE124158-GPL21263	GSM3521783	Benign Bone and Soft Tissue Tumor (N=339)	7.589
GSE124158-GPL21263	GSM3521783	Benign Bone and Soft Tissue Tumor (N=339)	7.68
GSE124158-GPL21263	GSM3521783	Benign Bone and Soft Tissue Tumor (N=339)	6.36
GSE124158-GPL21263	GSM3521783	Intermediate Bone and Soft Tissue Tumor (N=144)	6.547
GSE124158-GPL21263	GSM3521783	Benign Bone and Soft Tissue Tumor (N=339)	8.308
GSE124158-GPL21263	GSM3521783	Benign Bone and Soft Tissue Tumor (N=339)	6.988
GSE124158-GPL21263	GSM3521783	Benign Bone and Soft Tissue Tumor (N=339)	7.724
GSE124158-GPL21263	GSM3521783	Benign Bone and Soft Tissue Tumor (N=339)	7.373
GSE124158-GPL21263	GSM3521783	Benign Bone and Soft Tissue Tumor (N=339)	5.224
GSE124158-GPL21263	GSM3521783	Intermediate Bone and Soft Tissue Tumor (N=144)	6.13
GSE124158-GPL21263	GSM3521783	Benign Bone and Soft Tissue Tumor (N=339)	4.965
GSE124158-GPL21263	GSM3521783	Benign Bone and Soft Tissue Tumor (N=339)	5.222
GSE124158-GPL21263	GSM3521783	Benign Bone and Soft Tissue Tumor (N=339)	5.855
GSE124158-GPL21263	GSM3521783	Benign Bone and Soft Tissue Tumor (N=339)	7.007
GSE124158-GPL21263	GSM3521783	Benign Bone and Soft Tissue Tumor (N=339)	5.019
GSE124158-GPL21263	GSM3521783	Benign Bone and Soft Tissue Tumor (N=339)	5.851
GSE124158-GPL21263	GSM3521783	Benign Bone and Soft Tissue Tumor (N=339)	5.912
GSE124158-GPL21263	GSM3521783	Benign Bone and Soft Tissue Tumor (N=339)	5.573
GSE124158-GPL21263	GSM3521783	Benign Bone and Soft Tissue Tumor (N=339)	5.986
GSE124158-GPL21263	GSM3521783	Intermediate Bone and Soft Tissue Tumor (N=144)	6.004
GSE124158-GPL21263	GSM3521783	Benign Bone and Soft Tissue Tumor (N=339)	6.478
GSE124158-GPL21263	GSM3521783	Benign Bone and Soft Tissue Tumor (N=339)	6.354
GSE124158-GPL21263	GSM3521783	Intermediate Bone and Soft Tissue Tumor (N=144)	6.097
GSE124158-GPL21263	GSM3521783	Benign Bone and Soft Tissue Tumor (N=339)	5.305
GSE124158-GPL21263	GSM3521783	Intermediate Bone and Soft Tissue Tumor (N=144)	6.73
GSE124158-GPL21263	GSM3521783	Benign Bone and Soft Tissue Tumor (N=339)	5.31
GSE124158-GPL21263	GSM3521783	Benign Bone and Soft Tissue Tumor (N=339)	6.36
GSE124158-GPL21263	GSM3521783	Intermediate Bone and Soft Tissue Tumor (N=144)	6.306
GSE124158-GPL21263	GSM3521783	Malignant Bone and Soft Tissue Tumor (N=402)	6.701
GSE124158-GPL21263	GSM3521783	Benign Bone and Soft Tissue Tumor (N=339)	6.685
GSE124158-GPL21263	GSM3521783	Intermediate Bone and Soft Tissue Tumor (N=144)	6.76
GSE124158-GPL21263	GSM3521783	Benign Bone and Soft Tissue Tumor (N=339)	6.105
GSE124158-GPL21263	GSM3521783	Benign Bone and Soft Tissue Tumor (N=339)	7.672
GSE124158-GPL21263	GSM3521783	Benign Bone and Soft Tissue Tumor (N=339)	7.408
GSE124158-GPL21263	GSM3521783	Benign Bone and Soft Tissue Tumor (N=339)	6.354
GSE124158-GPL21263	GSM3521783	Intermediate Bone and Soft Tissue Tumor (N=144)	6.008
GSE124158-GPL21263	GSM3521783	Benign Bone and Soft Tissue Tumor (N=339)	6.396
GSE124158-GPL21263	GSM3521783	Intermediate Bone and Soft Tissue Tumor (N=144)	7.36
GSE124158-GPL21263	GSM3521783	Intermediate Bone and Soft Tissue Tumor (N=144)	5.023
GSE124158-GPL21263	GSM3521783	Benign Bone and Soft Tissue Tumor (N=339)	5.869
GSE124158-GPL21263	GSM3521783	Benign Bone and Soft Tissue Tumor (N=339)	6.449
GSE124158-GPL21263	GSM3521783	Benign Bone and Soft Tissue Tumor (N=339)	6.551
GSE124158-GPL21263	GSM3521783	Benign Bone and Soft Tissue Tumor (N=339)	5.848
GSE124158-GPL21263	GSM3521783	Benign Bone and Soft Tissue Tumor (N=339)	6.013
GSE124158-GPL21263	GSM3521783	Benign Bone and Soft Tissue Tumor (N=339)	5.999
GSE124158-GPL21263	GSM3521783	Benign Bone and Soft Tissue Tumor (N=339)	6.064
GSE124158-GPL21263	GSM3521783	Malignant Bone and Soft Tissue Tumor (N=402)	5.49
GSE124158-GPL21263	GSM3521783	Benign Bone and Soft Tissue Tumor (N=339)	6.112
GSE124158-GPL21263	GSM3521783	Benign Bone and Soft Tissue Tumor (N=339)	5.254
GSE124158-GPL21263	GSM3521783	Benign Bone and Soft Tissue Tumor (N=339)	5.605
GSE124158-GPL21263	GSM3521783	Benign Bone and Soft Tissue Tumor (N=339)	6.662
GSE124158-GPL21263	GSM3521783	Benign Bone and Soft Tissue Tumor (N=339)	6.223
GSE124158-GPL21263	GSM3521783	Intermediate Bone and Soft Tissue Tumor (N=144)	6.507
GSE124158-GPL21263	GSM3521783	Intermediate Bone and Soft Tissue Tumor (N=144)	6.343
GSE124158-GPL21263	GSM3521783	Benign Bone and Soft Tissue Tumor (N=339)	5.973
GSE124158-GPL21263	GSM3521783	Benign Bone and Soft Tissue Tumor (N=339)	5.51
GSE124158-GPL21263	GSM3521783	Benign Bone and Soft Tissue Tumor (N=339)	5.325
GSE124158-GPL21263	GSM3521783	Benign Bone and Soft Tissue Tumor (N=339)	5.696
GSE124158-GPL21263	GSM3521783	Benign Bone and Soft Tissue Tumor (N=339)	5.733
GSE124158-GPL21263	GSM3521783	Benign Bone and Soft Tissue Tumor (N=339)	6.716
GSE124158-GPL21263	GSM3521783	Benign Bone and Soft Tissue Tumor (N=339)	6.471
GSE124158-GPL21263	GSM3521783	Benign Bone and Soft Tissue Tumor (N=339)	6.222
GSE124158-GPL21263	GSM3521783	Benign Bone and Soft Tissue Tumor (N=339)	6.321
GSE124158-GPL21263	GSM3521783	Benign Bone and Soft Tissue Tumor (N=339)	5.405
GSE124158-GPL21263	GSM3521783	Benign Bone and Soft Tissue Tumor (N=339)	6.43
GSE124158-GPL21263	GSM3521783	Intermediate Bone and Soft Tissue Tumor (N=144)	5.536
GSE124158-GPL21263	GSM3521783	Benign Bone and Soft Tissue Tumor (N=339)	6.4
GSE124158-GPL21263	GSM3521783	Benign Bone and Soft Tissue Tumor (N=339)	5.299
GSE124158-GPL21263	GSM3521783	Benign Bone and Soft Tissue Tumor (N=339)	6.4
GSE124158-GPL21263	GSM3521783	Intermediate Bone and Soft Tissue Tumor (N=144)	5.026
GSE124158-GPL21263	GSM3521783	Benign Bone and Soft Tissue Tumor (N=339)	5.127
GSE124158-GPL21263	GSM3521783	Benign Bone and Soft Tissue Tumor (N=339)	6.067
GSE124158-GPL21263	GSM3521783	Benign Bone and Soft Tissue Tumor (N=339)	6.204
GSE124158-GPL21263	GSM3521783	Benign Bone and Soft Tissue Tumor (N=339)	6.565
GSE124158-GPL21263	GSM3521783	Benign Bone and Soft Tissue Tumor (N=339)	5.05
GSE124158-GPL21263	GSM3521783	Benign Bone and Soft Tissue Tumor (N=339)	6.428
GSE124158-GPL21263	GSM3521783	Benign Bone and Soft Tissue Tumor (N=339)	6.623
GSE124158-GPL21263	GSM3521783	Benign Bone and Soft Tissue Tumor (N=339)	5.875
GSE124158-GPL21263	GSM3521783	Benign Bone and Soft Tissue Tumor (N=339)	7.322
GSE124158-GPL21263	GSM3521783	Benign Bone and Soft Tissue Tumor (N=339)	6.056
GSE124158-GPL21263	GSM3521783	Benign Bone and Soft Tissue Tumor (N=339)	6.012
GSE124158-GPL21263	GSM3521783	Intermediate Bone and Soft Tissue Tumor (N=144)	5.358
GSE124158-GPL21263	GSM3521783	Benign Bone and Soft Tissue Tumor (N=339)	5.5
GSE124158-GPL21263	GSM3521783	Benign Bone and Soft Tissue Tumor (N=339)	5.845
GSE124158-GPL21263	GSM3521783	Benign Bone and Soft Tissue Tumor (N=339)	6.423
GSE124158-GPL21263	GSM3521783	Benign Bone and Soft Tissue Tumor (N=339)	6.454
GSE124158-GPL21263	GSM3521783	Benign Bone and Soft Tissue Tumor (N=339)	6.99
GSE124158-GPL21263	GSM3521783	Intermediate Bone and Soft Tissue Tumor (N=144)	7.972
GSE124158-GPL21263	GSM3521783	Benign Bone and Soft Tissue Tumor (N=339)	7.895
GSE124158-GPL21263	GSM3521783	Benign Bone and Soft Tissue Tumor (N=339)	6.822
GSE124158-GPL21263	GSM3521783	Intermediate Bone and Soft Tissue Tumor (N=144)	7.226
GSE124158-GPL21263	GSM3521783	Benign Bone and Soft Tissue Tumor (N=339)	7.524
GSE124158-GPL21263	GSM3521783	Benign Bone and Soft Tissue Tumor (N=339)	6.942
GSE124158-GPL21263	GSM3521783	Benign Bone and Soft Tissue Tumor (N=339)	7.602
GSE124158-GPL21263	GSM3521783	Benign Bone and Soft Tissue Tumor (N=339)	6.822
GSE124158-GPL21263	GSM3521783	Benign Bone and Soft Tissue Tumor (N=339)	7.899
GSE124158-GPL21263	GSM3521783	Benign Bone and Soft Tissue Tumor (N=339)	6.46
GSE124158-GPL21263	GSM3521783	Benign Bone and Soft Tissue Tumor (N=339)	7.164
GSE124158-GPL21263	GSM3521783	Intermediate Bone and Soft Tissue Tumor (N=144)	7.243
GSE124158-GPL21263	GSM3521783	Benign Bone and Soft Tissue Tumor (N=339)	7.357
GSE124158-GPL21263	GSM3521783	Benign Bone and Soft Tissue Tumor (N=339)	5.853
GSE124158-GPL21263	GSM3521783	Benign Bone and Soft Tissue Tumor (N=339)	6.576
GSE124158-GPL21263	GSM3521783	Intermediate Bone and Soft Tissue Tumor (N=144)	7.363
GSE124158-GPL21263	GSM3521783	Benign Bone and Soft Tissue Tumor (N=339)	6.686
GSE124158-GPL21263	GSM3521783	Benign Bone and Soft Tissue Tumor (N=339)	5.869
GSE124158-GPL21263	GSM3521783	Benign Bone and Soft Tissue Tumor (N=339)	6.673
GSE124158-GPL21263	GSM3521783	Intermediate Bone and Soft Tissue Tumor (N=144)	7.223
GSE124158-GPL21263	GSM3521783	Benign Bone and Soft Tissue Tumor (N=339)	7.034
GSE124158-GPL21263	GSM3521783	Benign Bone and Soft Tissue Tumor (N=339)	7.358
GSE124158-GPL21263	GSM3521783	Benign Bone and Soft Tissue Tumor (N=339)	7.393
GSE124158-GPL21263	GSM3521783	Benign Bone and Soft Tissue Tumor (N=339)	6.863
GSE124158-GPL21263	GSM3521783	Benign Bone and Soft Tissue Tumor (N=339)	6.967
GSE124158-GPL21263	GSM3521783	Benign Bone and Soft Tissue Tumor (N=339)	5.927
GSE124158-GPL21263	GSM3521783	Intermediate Bone and Soft Tissue Tumor (N=144)	5.33
GSE124158-GPL21263	GSM3521783	Benign Bone and Soft Tissue Tumor (N=339)	7.602
GSE124158-GPL21263	GSM3521783	Malignant Bone and Soft Tissue Tumor (N=402)	7.025
GSE124158-GPL21263	GSM3521783	Intermediate Bone and Soft Tissue Tumor (N=144)	7.464
GSE124158-GPL21263	GSM3521783	Benign Bone and Soft Tissue Tumor (N=339)	6.245
GSE124158-GPL21263	GSM3521783	Intermediate Bone and Soft Tissue Tumor (N=144)	6.954
GSE124158-GPL21263	GSM3521783	Malignant Bone and Soft Tissue Tumor (N=402)	6.82
GSE124158-GPL21263	GSM3521783	Benign Bone and Soft Tissue Tumor (N=339)	7.43
GSE124158-GPL21263	GSM3521783	Benign Bone and Soft Tissue Tumor (N=339)	6.774
GSE124158-GPL21263	GSM3521783	Malignant Bone and Soft Tissue Tumor (N=402)	6.921
GSE124158-GPL21263	GSM3521783	Benign Bone and Soft Tissue Tumor (N=339)	5.72
GSE124158-GPL21263	GSM3521783	Benign Bone and Soft Tissue Tumor (N=339)	7.418
GSE124158-GPL21263	GSM3521783	Benign Bone and Soft Tissue Tumor (N=339)	7.353
GSE124158-GPL21263	GSM3521783	Benign Bone and Soft Tissue Tumor (N=339)	7.199
GSE124158-GPL21263	GSM3521783	Benign Bone and Soft Tissue Tumor (N=339)	6.007
GSE124158-GPL21263	GSM3521783	Benign Bone and Soft Tissue Tumor (N=339)	6.485
GSE124158-GPL21263	GSM3521783	Benign Bone and Soft Tissue Tumor (N=339)	6.461
GSE124158-GPL21263	GSM3521783	Benign Bone and Soft Tissue Tumor (N=339)	6.606
GSE124158-GPL21263	GSM3521783	Intermediate Bone and Soft Tissue Tumor (N=144)	6.518
GSE124158-GPL21263	GSM3521783	Malignant Bone and Soft Tissue Tumor (N=402)	6.746
GSE124158-GPL21263	GSM3521783	Intermediate Bone and Soft Tissue Tumor (N=144)	5.947
GSE124158-GPL21263	GSM3521783	Malignant Bone and Soft Tissue Tumor (N=402)	6.483
GSE124158-GPL21263	GSM3521783	Malignant Bone and Soft Tissue Tumor (N=402)	6.212
GSE124158-GPL21263	GSM3521783	Intermediate Bone and Soft Tissue Tumor (N=144)	7.549
GSE124158-GPL21263	GSM3521783	Benign Bone and Soft Tissue Tumor (N=339)	7.162
GSE124158-GPL21263	GSM3521783	Intermediate Bone and Soft Tissue Tumor (N=144)	7.61
GSE124158-GPL21263	GSM3521783	Benign Bone and Soft Tissue Tumor (N=339)	7.104
GSE124158-GPL21263	GSM3521783	Benign Bone and Soft Tissue Tumor (N=339)	6.417
GSE124158-GPL21263	GSM3521783	Malignant Bone and Soft Tissue Tumor (N=402)	7.026
GSE124158-GPL21263	GSM3521783	Benign Bone and Soft Tissue Tumor (N=339)	6.423
GSE124158-GPL21263	GSM3521783	Benign Bone and Soft Tissue Tumor (N=339)	7.422
GSE124158-GPL21263	GSM3521783	Intermediate Bone and Soft Tissue Tumor (N=144)	6.508
GSE124158-GPL21263	GSM3521783	Benign Bone and Soft Tissue Tumor (N=339)	6.332
GSE124158-GPL21263	GSM3521783	Benign Bone and Soft Tissue Tumor (N=339)	6.841
GSE124158-GPL21263	GSM3521783	Intermediate Bone and Soft Tissue Tumor (N=144)	7.653
GSE124158-GPL21263	GSM3521783	Malignant Bone and Soft Tissue Tumor (N=402)	7.127
GSE124158-GPL21263	GSM3521783	Malignant Bone and Soft Tissue Tumor (N=402)	8.126
GSE124158-GPL21263	GSM3521783	Intermediate Bone and Soft Tissue Tumor (N=144)	6.523
GSE124158-GPL21263	GSM3521783	Malignant Bone and Soft Tissue Tumor (N=402)	8.036
GSE124158-GPL21263	GSM3521783	Malignant Bone and Soft Tissue Tumor (N=402)	8.242
GSE124158-GPL21263	GSM3521783	Malignant Bone and Soft Tissue Tumor (N=402)	6.888
GSE124158-GPL21263	GSM3521783	Benign Bone and Soft Tissue Tumor (N=339)	6.193
GSE124158-GPL21263	GSM3521783	Malignant Bone and Soft Tissue Tumor (N=402)	6.88
GSE124158-GPL21263	GSM3521783	Malignant Bone and Soft Tissue Tumor (N=402)	7.754
GSE124158-GPL21263	GSM3521783	Benign Bone and Soft Tissue Tumor (N=339)	7.727
GSE124158-GPL21263	GSM3521783	Malignant Bone and Soft Tissue Tumor (N=402)	7.758
GSE124158-GPL21263	GSM3521783	Benign Bone and Soft Tissue Tumor (N=339)	5.304
GSE124158-GPL21263	GSM3521783	Benign Bone and Soft Tissue Tumor (N=339)	5.276
GSE124158-GPL21263	GSM3521783	Malignant Bone and Soft Tissue Tumor (N=402)	6.803
GSE124158-GPL21263	GSM3521783	Malignant Bone and Soft Tissue Tumor (N=402)	4.758
GSE124158-GPL21263	GSM3521783	Intermediate Bone and Soft Tissue Tumor (N=144)	6.609
GSE124158-GPL21263	GSM3521783	Intermediate Bone and Soft Tissue Tumor (N=144)	8.15
GSE124158-GPL21263	GSM3521783	Malignant Bone and Soft Tissue Tumor (N=402)	7.554
GSE124158-GPL21263	GSM3521783	Malignant Bone and Soft Tissue Tumor (N=402)	5.706
GSE124158-GPL21263	GSM3521783	Malignant Bone and Soft Tissue Tumor (N=402)	7.026
GSE124158-GPL21263	GSM3521783	Intermediate Bone and Soft Tissue Tumor (N=144)	7.711
GSE124158-GPL21263	GSM3521783	Malignant Bone and Soft Tissue Tumor (N=402)	7.943
GSE124158-GPL21263	GSM3521783	Malignant Bone and Soft Tissue Tumor (N=402)	8.16
GSE124158-GPL21263	GSM3521783	Malignant Bone and Soft Tissue Tumor (N=402)	5.186
GSE124158-GPL21263	GSM3521783	Malignant Bone and Soft Tissue Tumor (N=402)	6.329
GSE124158-GPL21263	GSM3521783	Malignant Bone and Soft Tissue Tumor (N=402)	8.303
GSE124158-GPL21263	GSM3521783	Malignant Bone and Soft Tissue Tumor (N=402)	7.873
GSE124158-GPL21263	GSM3521783	Malignant Bone and Soft Tissue Tumor (N=402)	7.335
GSE124158-GPL21263	GSM3521783	Intermediate Bone and Soft Tissue Tumor (N=144)	6.785
GSE124158-GPL21263	GSM3521783	Malignant Bone and Soft Tissue Tumor (N=402)	6.922
GSE124158-GPL21263	GSM3521783	Malignant Bone and Soft Tissue Tumor (N=402)	7.339
GSE124158-GPL21263	GSM3521783	Benign Bone and Soft Tissue Tumor (N=339)	6.722
GSE124158-GPL21263	GSM3521783	Benign Bone and Soft Tissue Tumor (N=339)	5.295
GSE124158-GPL21263	GSM3521783	Malignant Bone and Soft Tissue Tumor (N=402)	6.905
GSE124158-GPL21263	GSM3521783	Benign Bone and Soft Tissue Tumor (N=339)	7.156
GSE124158-GPL21263	GSM3521783	Malignant Bone and Soft Tissue Tumor (N=402)	6.142
GSE124158-GPL21263	GSM3521783	Malignant Bone and Soft Tissue Tumor (N=402)	7.679
GSE124158-GPL21263	GSM3521783	Malignant Bone and Soft Tissue Tumor (N=402)	7.159
GSE124158-GPL21263	GSM3521783	Malignant Bone and Soft Tissue Tumor (N=402)	9.002
GSE124158-GPL21263	GSM3521783	Benign Bone and Soft Tissue Tumor (N=339)	7.535
GSE124158-GPL21263	GSM3521783	Malignant Bone and Soft Tissue Tumor (N=402)	7.421
GSE124158-GPL21263	GSM3521783	Malignant Bone and Soft Tissue Tumor (N=402)	6.541
GSE124158-GPL21263	GSM3521783	Intermediate Bone and Soft Tissue Tumor (N=144)	6.879
GSE124158-GPL21263	GSM3521783	Benign Bone and Soft Tissue Tumor (N=339)	6.872
GSE124158-GPL21263	GSM3521783	Malignant Bone and Soft Tissue Tumor (N=402)	5.781
GSE124158-GPL21263	GSM3521783	Benign Bone and Soft Tissue Tumor (N=339)	7.291
GSE124158-GPL21263	GSM3521783	Malignant Bone and Soft Tissue Tumor (N=402)	6.907
GSE124158-GPL21263	GSM3521783	Benign Bone and Soft Tissue Tumor (N=339)	7.459
GSE124158-GPL21263	GSM3521783	Benign Bone and Soft Tissue Tumor (N=339)	8.483
GSE124158-GPL21263	GSM3521783	Benign Bone and Soft Tissue Tumor (N=339)	7.158
GSE124158-GPL21263	GSM3521783	Benign Bone and Soft Tissue Tumor (N=339)	7.685
GSE124158-GPL21263	GSM3521783	Intermediate Bone and Soft Tissue Tumor (N=144)	8.007
GSE124158-GPL21263	GSM3521783	Malignant Bone and Soft Tissue Tumor (N=402)	6.555
GSE124158-GPL21263	GSM3521783	Benign Bone and Soft Tissue Tumor (N=339)	7.151
GSE124158-GPL21263	GSM3521783	Malignant Bone and Soft Tissue Tumor (N=402)	8.793
GSE124158-GPL21263	GSM3521783	Malignant Bone and Soft Tissue Tumor (N=402)	6.733
GSE124158-GPL21263	GSM3521783	Malignant Bone and Soft Tissue Tumor (N=402)	7.09
GSE124158-GPL21263	GSM3521783	Benign Bone and Soft Tissue Tumor (N=339)	10.139
GSE124158-GPL21263	GSM3521783	Benign Bone and Soft Tissue Tumor (N=339)	7.551
GSE124158-GPL21263	GSM3521783	Benign Bone and Soft Tissue Tumor (N=339)	6.197
GSE124158-GPL21263	GSM3521783	Benign Bone and Soft Tissue Tumor (N=339)	8.111
GSE124158-GPL21263	GSM3521783	Benign Bone and Soft Tissue Tumor (N=339)	7.099
GSE124158-GPL21263	GSM3521783	Malignant Bone and Soft Tissue Tumor (N=402)	7.307
GSE124158-GPL21263	GSM3521783	Intermediate Bone and Soft Tissue Tumor (N=144)	6.819
GSE124158-GPL21263	GSM3521783	Benign Bone and Soft Tissue Tumor (N=339)	5.863
GSE124158-GPL21263	GSM3521783	Benign Bone and Soft Tissue Tumor (N=339)	7.555
GSE124158-GPL21263	GSM3521783	Benign Bone and Soft Tissue Tumor (N=339)	7.073
GSE124158-GPL21263	GSM3521783	Benign Bone and Soft Tissue Tumor (N=339)	7.398
GSE124158-GPL21263	GSM3521783	Malignant Bone and Soft Tissue Tumor (N=402)	7.807
GSE124158-GPL21263	GSM3521783	Intermediate Bone and Soft Tissue Tumor (N=144)	7.636
GSE124158-GPL21263	GSM3521783	Malignant Bone and Soft Tissue Tumor (N=402)	7.407
GSE124158-GPL21263	GSM3521783	Intermediate Bone and Soft Tissue Tumor (N=144)	8.04
GSE124158-GPL21263	GSM3521783	Benign Bone and Soft Tissue Tumor (N=339)	7.025
GSE124158-GPL21263	GSM3521783	Intermediate Bone and Soft Tissue Tumor (N=144)	7.531
GSE124158-GPL21263	GSM3521783	Benign Bone and Soft Tissue Tumor (N=339)	8.545
GSE124158-GPL21263	GSM3521783	Malignant Bone and Soft Tissue Tumor (N=402)	7.352
GSE124158-GPL21263	GSM3521783	Malignant Bone and Soft Tissue Tumor (N=402)	7.18
GSE124158-GPL21263	GSM3521783	Malignant Bone and Soft Tissue Tumor (N=402)	6.401
GSE124158-GPL21263	GSM3521783	Malignant Bone and Soft Tissue Tumor (N=402)	7.22
GSE124158-GPL21263	GSM3521783	Malignant Bone and Soft Tissue Tumor (N=402)	7.37
GSE124158-GPL21263	GSM3521783	Malignant Bone and Soft Tissue Tumor (N=402)	7.685
GSE124158-GPL21263	GSM3521783	Intermediate Bone and Soft Tissue Tumor (N=144)	7.841
GSE124158-GPL21263	GSM3521783	Malignant Bone and Soft Tissue Tumor (N=402)	6.55
GSE124158-GPL21263	GSM3521783	Intermediate Bone and Soft Tissue Tumor (N=144)	7.558
GSE124158-GPL21263	GSM3521783	Benign Bone and Soft Tissue Tumor (N=339)	7.183
GSE124158-GPL21263	GSM3521783	Intermediate Bone and Soft Tissue Tumor (N=144)	6.594
GSE124158-GPL21263	GSM3521783	Malignant Bone and Soft Tissue Tumor (N=402)	7.791
GSE124158-GPL21263	GSM3521783	Malignant Bone and Soft Tissue Tumor (N=402)	9.003
GSE124158-GPL21263	GSM3521783	Intermediate Bone and Soft Tissue Tumor (N=144)	8.713
GSE124158-GPL21263	GSM3521783	Malignant Bone and Soft Tissue Tumor (N=402)	9.785
GSE124158-GPL21263	GSM3521783	Malignant Bone and Soft Tissue Tumor (N=402)	5.617
GSE124158-GPL21263	GSM3521783	Benign Bone and Soft Tissue Tumor (N=339)	6.014
GSE124158-GPL21263	GSM3521783	Benign Bone and Soft Tissue Tumor (N=339)	6.434
GSE124158-GPL21263	GSM3521783	Intermediate Bone and Soft Tissue Tumor (N=144)	5.88
GSE124158-GPL21263	GSM3521783	Intermediate Bone and Soft Tissue Tumor (N=144)	5.826
GSE124158-GPL21263	GSM3521783	Malignant Bone and Soft Tissue Tumor (N=402)	5.894
GSE124158-GPL21263	GSM3521783	Intermediate Bone and Soft Tissue Tumor (N=144)	4.735
GSE124158-GPL21263	GSM3521783	Malignant Bone and Soft Tissue Tumor (N=402)	6.509
GSE124158-GPL21263	GSM3521783	Malignant Bone and Soft Tissue Tumor (N=402)	6.012
GSE124158-GPL21263	GSM3521783	Malignant Bone and Soft Tissue Tumor (N=402)	5.728
GSE124158-GPL21263	GSM3521783	Benign Bone and Soft Tissue Tumor (N=339)	5.991
GSE124158-GPL21263	GSM3521783	Malignant Bone and Soft Tissue Tumor (N=402)	4.844
GSE124158-GPL21263	GSM3521783	Benign Bone and Soft Tissue Tumor (N=339)	5.554
GSE124158-GPL21263	GSM3521783	Malignant Bone and Soft Tissue Tumor (N=402)	5.268
GSE124158-GPL21263	GSM3521783	Intermediate Bone and Soft Tissue Tumor (N=144)	5.221
GSE124158-GPL21263	GSM3521783	Malignant Bone and Soft Tissue Tumor (N=402)	5.541
GSE124158-GPL21263	GSM3521783	Benign Bone and Soft Tissue Tumor (N=339)	7.204
GSE124158-GPL21263	GSM3521783	Intermediate Bone and Soft Tissue Tumor (N=144)	5.881
GSE124158-GPL21263	GSM3521783	Malignant Bone and Soft Tissue Tumor (N=402)	6.14
GSE124158-GPL21263	GSM3521783	Benign Bone and Soft Tissue Tumor (N=339)	6.343
GSE124158-GPL21263	GSM3521783	Malignant Bone and Soft Tissue Tumor (N=402)	6.411
GSE124158-GPL21263	GSM3521783	Intermediate Bone and Soft Tissue Tumor (N=144)	6.122
GSE124158-GPL21263	GSM3521783	Benign Bone and Soft Tissue Tumor (N=339)	4.927
GSE124158-GPL21263	GSM3521783	Benign Bone and Soft Tissue Tumor (N=339)	5.898
GSE124158-GPL21263	GSM3521783	Malignant Bone and Soft Tissue Tumor (N=402)	5.994
GSE124158-GPL21263	GSM3521783	Malignant Bone and Soft Tissue Tumor (N=402)	6.826
GSE124158-GPL21263	GSM3521783	Malignant Bone and Soft Tissue Tumor (N=402)	4.628
GSE124158-GPL21263	GSM3521783	Malignant Bone and Soft Tissue Tumor (N=402)	5.802
GSE124158-GPL21263	GSM3521783	Benign Bone and Soft Tissue Tumor (N=339)	7.04
GSE124158-GPL21263	GSM3521783	Malignant Bone and Soft Tissue Tumor (N=402)	5.545
GSE124158-GPL21263	GSM3521783	Malignant Bone and Soft Tissue Tumor (N=402)	5.903
GSE124158-GPL21263	GSM3521783	Malignant Bone and Soft Tissue Tumor (N=402)	5.79
GSE124158-GPL21263	GSM3521783	Malignant Bone and Soft Tissue Tumor (N=402)	7.135
GSE124158-GPL21263	GSM3521783	Malignant Bone and Soft Tissue Tumor (N=402)	5.57
GSE124158-GPL21263	GSM3521783	Malignant Bone and Soft Tissue Tumor (N=402)	5.67
GSE124158-GPL21263	GSM3521783	Malignant Bone and Soft Tissue Tumor (N=402)	5.922
GSE124158-GPL21263	GSM3521783	Malignant Bone and Soft Tissue Tumor (N=402)	5.781
GSE124158-GPL21263	GSM3521783	Malignant Bone and Soft Tissue Tumor (N=402)	4.768
GSE124158-GPL21263	GSM3521783	Malignant Bone and Soft Tissue Tumor (N=402)	5.059
GSE124158-GPL21263	GSM3521783	Malignant Bone and Soft Tissue Tumor (N=402)	5.366
GSE124158-GPL21263	GSM3521783	Malignant Bone and Soft Tissue Tumor (N=402)	5.504
GSE124158-GPL21263	GSM3521783	Malignant Bone and Soft Tissue Tumor (N=402)	4.302
GSE124158-GPL21263	GSM3521783	Malignant Bone and Soft Tissue Tumor (N=402)	6.196
GSE124158-GPL21263	GSM3521783	Malignant Bone and Soft Tissue Tumor (N=402)	5.889
GSE124158-GPL21263	GSM3521783	Malignant Bone and Soft Tissue Tumor (N=402)	6.019
GSE124158-GPL21263	GSM3521783	Malignant Bone and Soft Tissue Tumor (N=402)	5.742
GSE124158-GPL21263	GSM3521783	Malignant Bone and Soft Tissue Tumor (N=402)	5.964
GSE124158-GPL21263	GSM3521783	Malignant Bone and Soft Tissue Tumor (N=402)	5.618
GSE124158-GPL21263	GSM3521783	Healthy (N=275)	4.571
GSE124158-GPL21263	GSM3521783	Healthy (N=275)	5.619
GSE124158-GPL21263	GSM3521783	Healthy (N=275)	4.252
GSE124158-GPL21263	GSM3521783	Healthy (N=275)	5.702
GSE124158-GPL21263	GSM3521783	Healthy (N=275)	7.171
GSE124158-GPL21263	GSM3521783	Healthy (N=275)	4.841
GSE124158-GPL21263	GSM3521783	Healthy (N=275)	3.876
GSE124158-GPL21263	GSM3521783	Healthy (N=275)	5.229
GSE124158-GPL21263	GSM3521783	Healthy (N=275)	4.598
GSE124158-GPL21263	GSM3521783	Healthy (N=275)	4.776
GSE124158-GPL21263	GSM3521783	Healthy (N=275)	4.942
GSE124158-GPL21263	GSM3521783	Healthy (N=275)	3.263
GSE124158-GPL21263	GSM3521783	Healthy (N=275)	6.435
GSE124158-GPL21263	GSM3521783	Healthy (N=275)	4.228
GSE124158-GPL21263	GSM3521783	Healthy (N=275)	6.524
GSE124158-GPL21263	GSM3521783	Healthy (N=275)	4.987
GSE124158-GPL21263	GSM3521783	Healthy (N=275)	5.968
GSE124158-GPL21263	GSM3521783	Healthy (N=275)	4.416
GSE124158-GPL21263	GSM3521783	Healthy (N=275)	4.34
GSE124158-GPL21263	GSM3521783	Healthy (N=275)	7.223
GSE124158-GPL21263	GSM3521783	Healthy (N=275)	6.86
GSE124158-GPL21263	GSM3521783	Healthy (N=275)	5.226
GSE124158-GPL21263	GSM3521783	Healthy (N=275)	4.943
GSE124158-GPL21263	GSM3521783	Healthy (N=275)	4.33
GSE124158-GPL21263	GSM3521783	Healthy (N=275)	4.673
GSE124158-GPL21263	GSM3521783	Healthy (N=275)	5.046
GSE124158-GPL21263	GSM3521783	Healthy (N=275)	6.907
GSE124158-GPL21263	GSM3521783	Healthy (N=275)	4.522
GSE124158-GPL21263	GSM3521783	Healthy (N=275)	6.446
GSE124158-GPL21263	GSM3521783	Healthy (N=275)	4.761
GSE124158-GPL21263	GSM3521783	Healthy (N=275)	4.625
GSE124158-GPL21263	GSM3521783	Healthy (N=275)	6.393
GSE124158-GPL21263	GSM3521783	Healthy (N=275)	5.178
GSE124158-GPL21263	GSM3521783	Healthy (N=275)	7.31
GSE124158-GPL21263	GSM3521783	Healthy (N=275)	6.533
GSE124158-GPL21263	GSM3521783	Healthy (N=275)	5.521
GSE124158-GPL21263	GSM3521783	Healthy (N=275)	6.698
GSE124158-GPL21263	GSM3521783	Healthy (N=275)	4.023
GSE124158-GPL21263	GSM3521783	Healthy (N=275)	5.275
GSE124158-GPL21263	GSM3521783	Healthy (N=275)	6.028
GSE124158-GPL21263	GSM3521783	Healthy (N=275)	3.905
GSE124158-GPL21263	GSM3521783	Healthy (N=275)	7.205
GSE124158-GPL21263	GSM3521783	Healthy (N=275)	5.954
GSE124158-GPL21263	GSM3521783	Healthy (N=275)	5.029
GSE124158-GPL21263	GSM3521783	Healthy (N=275)	5.872
GSE124158-GPL21263	GSM3521783	Healthy (N=275)	5.316
GSE124158-GPL21263	GSM3521783	Healthy (N=275)	6.022
GSE124158-GPL21263	GSM3521783	Healthy (N=275)	6.276
GSE124158-GPL21263	GSM3521783	Healthy (N=275)	4.48
GSE124158-GPL21263	GSM3521783	Healthy (N=275)	6.444
GSE124158-GPL21263	GSM3521783	Healthy (N=275)	5.812
GSE124158-GPL21263	GSM3521783	Healthy (N=275)	4.606
GSE124158-GPL21263	GSM3521783	Healthy (N=275)	4.377
GSE124158-GPL21263	GSM3521783	Healthy (N=275)	4.093
GSE124158-GPL21263	GSM3521783	Healthy (N=275)	1.044
GSE124158-GPL21263	GSM3521783	Healthy (N=275)	2.17
GSE124158-GPL21263	GSM3521783	Healthy (N=275)	4.713
GSE124158-GPL21263	GSM3521783	Healthy (N=275)	5.69
GSE124158-GPL21263	GSM3521783	Healthy (N=275)	4.424
GSE124158-GPL21263	GSM3521783	Healthy (N=275)	4.786
GSE124158-GPL21263	GSM3521783	Healthy (N=275)	4.731
GSE124158-GPL21263	GSM3521783	Healthy (N=275)	5.173
GSE124158-GPL21263	GSM3521783	Healthy (N=275)	4.88
GSE124158-GPL21263	GSM3521783	Healthy (N=275)	3.261
GSE124158-GPL21263	GSM3521783	Healthy (N=275)	4.93
GSE124158-GPL21263	GSM3521783	Healthy (N=275)	4.174
GSE124158-GPL21263	GSM3521783	Healthy (N=275)	4.835
GSE124158-GPL21263	GSM3521783	Healthy (N=275)	5.59
GSE124158-GPL21263	GSM3521783	Healthy (N=275)	4.842
GSE124158-GPL21263	GSM3521783	Healthy (N=275)	5.948
GSE124158-GPL21263	GSM3521783	Healthy (N=275)	5.023
GSE124158-GPL21263	GSM3521783	Healthy (N=275)	5.78
GSE124158-GPL21263	GSM3521783	Healthy (N=275)	5.638
GSE124158-GPL21263	GSM3521783	Healthy (N=275)	4.167
GSE124158-GPL21263	GSM3521783	Healthy (N=275)	4.561
GSE124158-GPL21263	GSM3521783	Healthy (N=275)	4.25
GSE124158-GPL21263	GSM3521783	Healthy (N=275)	4.095
GSE124158-GPL21263	GSM3521783	Healthy (N=275)	4.344
GSE124158-GPL21263	GSM3521783	Healthy (N=275)	5.139
GSE124158-GPL21263	GSM3521783	Healthy (N=275)	4.935
GSE124158-GPL21263	GSM3521783	Healthy (N=275)	4.702
GSE124158-GPL21263	GSM3521783	Healthy (N=275)	4.419
GSE124158-GPL21263	GSM3521783	Healthy (N=275)	5.391
GSE124158-GPL21263	GSM3521783	Healthy (N=275)	4.411
GSE124158-GPL21263	GSM3521783	Healthy (N=275)	5.558
GSE124158-GPL21263	GSM3521783	Healthy (N=275)	5.309
GSE124158-GPL21263	GSM3521783	Healthy (N=275)	5.601
GSE124158-GPL21263	GSM3521783	Healthy (N=275)	5.06
GSE124158-GPL21263	GSM3521783	Healthy (N=275)	4.844
GSE124158-GPL21263	GSM3521783	Healthy (N=275)	4.729
GSE124158-GPL21263	GSM3521783	Healthy (N=275)	5.63
GSE124158-GPL21263	GSM3521783	Healthy (N=275)	4.739
GSE124158-GPL21263	GSM3521783	Healthy (N=275)	3.72
GSE124158-GPL21263	GSM3521783	Healthy (N=275)	4.388
GSE124158-GPL21263	GSM3521783	Healthy (N=275)	5.341
GSE124158-GPL21263	GSM3521783	Healthy (N=275)	5.539
GSE124158-GPL21263	GSM3521783	Healthy (N=275)	5.894
GSE124158-GPL21263	GSM3521783	Healthy (N=275)	5.448
GSE124158-GPL21263	GSM3521783	Healthy (N=275)	4.761
GSE124158-GPL21263	GSM3521783	Healthy (N=275)	3.284
GSE124158-GPL21263	GSM3521783	Healthy (N=275)	5.221
GSE124158-GPL21263	GSM3521783	Healthy (N=275)	5.255
GSE124158-GPL21263	GSM3521783	Healthy (N=275)	6.09
GSE124158-GPL21263	GSM3521783	Healthy (N=275)	5.064
GSE124158-GPL21263	GSM3521783	Healthy (N=275)	4.925
GSE124158-GPL21263	GSM3521783	Healthy (N=275)	5.458
GSE124158-GPL21263	GSM3521783	Healthy (N=275)	5.076
GSE124158-GPL21263	GSM3521783	Healthy (N=275)	4.393
GSE124158-GPL21263	GSM3521783	Healthy (N=275)	4.523
GSE124158-GPL21263	GSM3521783	Healthy (N=275)	4.77
GSE124158-GPL21263	GSM3521783	Healthy (N=275)	3.849
GSE124158-GPL21263	GSM3521783	Healthy (N=275)	4.846
GSE124158-GPL21263	GSM3521783	Healthy (N=275)	4.257
GSE124158-GPL21263	GSM3521783	Healthy (N=275)	3.706
GSE124158-GPL21263	GSM3521783	Healthy (N=275)	4.615
GSE124158-GPL21263	GSM3521783	Healthy (N=275)	4.287
GSE124158-GPL21263	GSM3521783	Healthy (N=275)	4.116
GSE124158-GPL21263	GSM3521783	Healthy (N=275)	4.864
GSE124158-GPL21263	GSM3521783	Healthy (N=275)	5.425
GSE124158-GPL21263	GSM3521783	Healthy (N=275)	5.075
GSE124158-GPL21263	GSM3521783	Healthy (N=275)	3.611
GSE124158-GPL21263	GSM3521783	Healthy (N=275)	4.645
GSE124158-GPL21263	GSM3521783	Healthy (N=275)	3.958
GSE124158-GPL21263	GSM3521783	Healthy (N=275)	4.725
GSE124158-GPL21263	GSM3521783	Healthy (N=275)	4.994
GSE124158-GPL21263	GSM3521783	Healthy (N=275)	5.501
GSE124158-GPL21263	GSM3521783	Healthy (N=275)	4.803
GSE124158-GPL21263	GSM3521783	Healthy (N=275)	3.625
GSE124158-GPL21263	GSM3521783	Healthy (N=275)	4.566
GSE124158-GPL21263	GSM3521783	Healthy (N=275)	4.576
GSE124158-GPL21263	GSM3521783	Healthy (N=275)	4.087
GSE124158-GPL21263	GSM3521783	Healthy (N=275)	4.935
GSE124158-GPL21263	GSM3521783	Healthy (N=275)	4.027
GSE124158-GPL21263	GSM3521783	Healthy (N=275)	4.857
GSE124158-GPL21263	GSM3521783	Healthy (N=275)	5.497
GSE124158-GPL21263	GSM3521783	Healthy (N=275)	5.149
GSE124158-GPL21263	GSM3521783	Healthy (N=275)	5.212
GSE124158-GPL21263	GSM3521783	Healthy (N=275)	5.576
GSE124158-GPL21263	GSM3521783	Healthy (N=275)	5.444
GSE124158-GPL21263	GSM3521783	Healthy (N=275)	4.34
GSE124158-GPL21263	GSM3521783	Healthy (N=275)	5.024
GSE124158-GPL21263	GSM3521783	Healthy (N=275)	5.094
GSE124158-GPL21263	GSM3521783	Healthy (N=275)	4.769
GSE124158-GPL21263	GSM3521783	Healthy (N=275)	4.412
GSE124158-GPL21263	GSM3521783	Healthy (N=275)	4.717
GSE124158-GPL21263	GSM3521783	Healthy (N=275)	5.156
GSE124158-GPL21263	GSM3521783	Healthy (N=275)	4.494
GSE124158-GPL21263	GSM3521783	Healthy (N=275)	5.091
GSE124158-GPL21263	GSM3521783	Healthy (N=275)	4.992
GSE124158-GPL21263	GSM3521783	Healthy (N=275)	4.412
GSE124158-GPL21263	GSM3521783	Healthy (N=275)	5.615
GSE124158-GPL21263	GSM3521783	Healthy (N=275)	5.201
GSE124158-GPL21263	GSM3521783	Healthy (N=275)	4.888
GSE124158-GPL21263	GSM3521783	Healthy (N=275)	4.37
GSE124158-GPL21263	GSM3521783	Healthy (N=275)	5.136
GSE124158-GPL21263	GSM3521783	Healthy (N=275)	5.812
GSE124158-GPL21263	GSM3521783	Healthy (N=275)	4.589
GSE124158-GPL21263	GSM3521783	Healthy (N=275)	4.738
GSE124158-GPL21263	GSM3521783	Healthy (N=275)	5.731
GSE124158-GPL21263	GSM3521783	Healthy (N=275)	4.92
GSE124158-GPL21263	GSM3521783	Healthy (N=275)	4.136
GSE124158-GPL21263	GSM3521783	Healthy (N=275)	5.133
GSE124158-GPL21263	GSM3521783	Healthy (N=275)	5.439
GSE124158-GPL21263	GSM3521783	Healthy (N=275)	4.798
GSE124158-GPL21263	GSM3521783	Healthy (N=275)	3.666
GSE124158-GPL21263	GSM3521783	Healthy (N=275)	3.271
GSE124158-GPL21263	GSM3521783	Healthy (N=275)	5.009
GSE124158-GPL21263	GSM3521783	Healthy (N=275)	5.435
GSE124158-GPL21263	GSM3521783	Healthy (N=275)	5.03
GSE124158-GPL21263	GSM3521783	Healthy (N=275)	5.185
GSE124158-GPL21263	GSM3521783	Healthy (N=275)	4.859
GSE124158-GPL21263	GSM3521783	Healthy (N=275)	5.773
GSE124158-GPL21263	GSM3521783	Healthy (N=275)	3.859
GSE124158-GPL21263	GSM3521783	Healthy (N=275)	5.301
GSE124158-GPL21263	GSM3521783	Healthy (N=275)	6.914
GSE124158-GPL21263	GSM3521783	Healthy (N=275)	4.382
GSE124158-GPL21263	GSM3521783	Healthy (N=275)	4.66
GSE124158-GPL21263	GSM3521783	Healthy (N=275)	5.265
GSE124158-GPL21263	GSM3521783	Healthy (N=275)	5.39
GSE124158-GPL21263	GSM3521783	Healthy (N=275)	5.709
GSE124158-GPL21263	GSM3521783	Healthy (N=275)	5.351
GSE124158-GPL21263	GSM3521783	Healthy (N=275)	4.867
GSE124158-GPL21263	GSM3521783	Healthy (N=275)	5.192
GSE124158-GPL21263	GSM3521783	Healthy (N=275)	4.927
GSE124158-GPL21263	GSM3521783	Healthy (N=275)	5.08
GSE124158-GPL21263	GSM3521783	Healthy (N=275)	4.632
GSE124158-GPL21263	GSM3521783	Healthy (N=275)	5.84
GSE124158-GPL21263	GSM3521783	Healthy (N=275)	4.798
GSE124158-GPL21263	GSM3521783	Healthy (N=275)	6.205
GSE124158-GPL21263	GSM3521783	Healthy (N=275)	5.833
GSE124158-GPL21263	GSM3521783	Healthy (N=275)	5.871
GSE124158-GPL21263	GSM3521783	Healthy (N=275)	5.649
GSE124158-GPL21263	GSM3521783	Healthy (N=275)	4.402
GSE124158-GPL21263	GSM3521783	Healthy (N=275)	5.507
GSE124158-GPL21263	GSM3521783	Healthy (N=275)	5.276
GSE124158-GPL21263	GSM3521783	Healthy (N=275)	5.613
GSE124158-GPL21263	GSM3521783	Healthy (N=275)	4.917
GSE124158-GPL21263	GSM3521783	Healthy (N=275)	4.619
GSE124158-GPL21263	GSM3521783	Healthy (N=275)	5.561
GSE124158-GPL21263	GSM3521783	Healthy (N=275)	5.327
GSE124158-GPL21263	GSM3521783	Healthy (N=275)	5.101
GSE124158-GPL21263	GSM3521783	Healthy (N=275)	4.64
GSE124158-GPL21263	GSM3521783	Healthy (N=275)	5.492
GSE124158-GPL21263	GSM3521783	Healthy (N=275)	4.817
GSE124158-GPL21263	GSM3521783	Healthy (N=275)	4.674
GSE124158-GPL21263	GSM3521783	Healthy (N=275)	5.217
GSE124158-GPL21263	GSM3521783	Healthy (N=275)	4.924
GSE124158-GPL21263	GSM3521783	Healthy (N=275)	4.298
GSE124158-GPL21263	GSM3521783	Healthy (N=275)	4.933
GSE124158-GPL21263	GSM3521783	Healthy (N=275)	5.501
GSE124158-GPL21263	GSM3521783	Healthy (N=275)	5.675
GSE124158-GPL21263	GSM3521783	Healthy (N=275)	5.345
GSE124158-GPL21263	GSM3521783	Healthy (N=275)	5.005
GSE124158-GPL21263	GSM3521783	Healthy (N=275)	5.577
GSE124158-GPL21263	GSM3521783	Healthy (N=275)	5.06
GSE124158-GPL21263	GSM3521783	Healthy (N=275)	4.043
GSE124158-GPL21263	GSM3521783	Healthy (N=275)	3.985
GSE124158-GPL21263	GSM3521783	Healthy (N=275)	3.691
GSE124158-GPL21263	GSM3521783	Healthy (N=275)	4.96
GSE124158-GPL21263	GSM3521783	Healthy (N=275)	6.265
GSE124158-GPL21263	GSM3521783	Healthy (N=275)	3.633
GSE124158-GPL21263	GSM3521783	Healthy (N=275)	4.866
GSE124158-GPL21263	GSM3521783	Healthy (N=275)	4.614
GSE124158-GPL21263	GSM3521783	Healthy (N=275)	4.989
GSE124158-GPL21263	GSM3521783	Healthy (N=275)	5.313
GSE124158-GPL21263	GSM3521783	Healthy (N=275)	4.582
GSE124158-GPL21263	GSM3521783	Healthy (N=275)	4.78
GSE124158-GPL21263	GSM3521783	Healthy (N=275)	5.357
GSE124158-GPL21263	GSM3521783	Healthy (N=275)	5.829
GSE124158-GPL21263	GSM3521783	Healthy (N=275)	4.726
GSE124158-GPL21263	GSM3521783	Healthy (N=275)	4.157
GSE124158-GPL21263	GSM3521783	Healthy (N=275)	5.161
GSE124158-GPL21263	GSM3521783	Healthy (N=275)	5.051
GSE124158-GPL21263	GSM3521783	Healthy (N=275)	5.123
GSE124158-GPL21263	GSM3521783	Healthy (N=275)	5.501
GSE124158-GPL21263	GSM3521783	Healthy (N=275)	4.625
GSE124158-GPL21263	GSM3521783	Healthy (N=275)	4.885
GSE124158-GPL21263	GSM3521783	Healthy (N=275)	5.549
GSE124158-GPL21263	GSM3521783	Healthy (N=275)	5.528
GSE124158-GPL21263	GSM3521783	Healthy (N=275)	5.515
GSE124158-GPL21263	GSM3521783	Healthy (N=275)	4.169
GSE124158-GPL21263	GSM3521783	Healthy (N=275)	5.29
GSE124158-GPL21263	GSM3521783	Healthy (N=275)	5.295
GSE124158-GPL21263	GSM3521783	Healthy (N=275)	5.676
GSE124158-GPL21263	GSM3521783	Healthy (N=275)	5.431
GSE124158-GPL21263	GSM3521783	Healthy (N=275)	4.21
GSE124158-GPL21263	GSM3521783	Healthy (N=275)	4.428
GSE124158-GPL21263	GSM3521783	Healthy (N=275)	4.22
GSE124158-GPL21263	GSM3521783	Healthy (N=275)	3.463
GSE124158-GPL21263	GSM3521783	Healthy (N=275)	5.33
GSE124158-GPL21263	GSM3521783	Healthy (N=275)	4.961
GSE124158-GPL21263	GSM3521783	Healthy (N=275)	4.844
GSE124158-GPL21263	GSM3521783	Healthy (N=275)	5.704
GSE124158-GPL21263	GSM3521783	Healthy (N=275)	5.828
GSE124158-GPL21263	GSM3521783	Healthy (N=275)	4.247
GSE124158-GPL21263	GSM3521783	Healthy (N=275)	4.074
GSE124158-GPL21263	GSM3521783	Healthy (N=275)	5.033
GSE124158-GPL21263	GSM3521783	Healthy (N=275)	5.32
GSE124158-GPL21263	GSM3521783	Healthy (N=275)	4.163
GSE124158-GPL21263	GSM3521783	Healthy (N=275)	5.202
GSE124158-GPL21263	GSM3521783	Healthy (N=275)	5.116
GSE124158-GPL21263	GSM3521783	Healthy (N=275)	5.484
GSE124158-GPL21263	GSM3521783	Healthy (N=275)	4.344
GSE124158-GPL21263	GSM3521783	Healthy (N=275)	4.865
GSE124158-GPL21263	GSM3521783	Healthy (N=275)	6.029
GSE124158-GPL21263	GSM3521783	Healthy (N=275)	3.797
GSE124158-GPL21263	GSM3521783	Healthy (N=275)	5.918
GSE124158-GPL21263	GSM3521783	Healthy (N=275)	4.776
GSE124158-GPL21263	GSM3521783	Healthy (N=275)	4.743
GSE124158-GPL21263	GSM3521783	Healthy (N=275)	5.266
GSE124158-GPL21263	GSM3521783	Healthy (N=275)	5.549
GSE124158-GPL21263	GSM3521783	Healthy (N=275)	4.874
GSE124158-GPL21263	GSM3521783	Healthy (N=275)	4.307
GSE124158-GPL21263	GSM3521783	Healthy (N=275)	4.262
GSE124158-GPL21263	GSM3521783	Healthy (N=275)	4.989

## Sheet: Figure 4
Figure 4A
	BATF2 expression level	miR-939-3p expression level
	0.47	3.4
	0.56	2.57
	0.21	7
	0.4	4.31
	0.43	3.63
	0.44	3.79
	0.22	5.4
	0.23	3.51
	0.57	3.61
	0.81	1.68
	0.67	1.82
	0.2	5.45
mean	0.434167	3.8475
sd	0.19686	1.53719
Method	Pearson correlation analysis
p value	0.0003
r value	-0.86
Figure 4C
Relative luciferase activity
	Luc-BATF2 3‘UTR WT		Luc-BATF2 3‘UTR MUT		pGL4 vector
	NC	miR-939-3p mimic	NC	miR-939-3p mimic	NC	miR-939-3p mimic
	5.309	3.18	6.583	5.084	0.127	0.018
	6.619	3.812	5.755	5.138	0.158	0.13
	6.212	2.434	5.658	6.345	0.051	0.128
mean	6.04667	3.142	5.99867	5.52233	0.112	0.092
sd	0.670467	0.689785	0.508366	0.712962	0.0550545	0.0640937
Method	two-tailed unpaired t test
p value	0.0064		0.3994		0.7028
Figure 4D
Relative AP-1 luciferase activity
	Control	miR-939 mimic	miR-939 inhibitor
	0.81	1.55	0.51
	1.03	1.78	0.43
	1.16	1.86	0.41
mean	1	1.73	0.45
sd	0.176918	0.160935	0.052915
Method	One-way ANOVA
p value	Control vs. miR-939 mimic	Control vs. miR-939 inhibitor	miR-939 mimic vs. miR-939 inhibitor
	0.0018	0.0074	<0.0001
Figure 4E
Relative MET expression
	Control	miR-939 mimic	miR-939 inhibitor
	1.13	2.32	0.49
	1.06	1.9	0.53
	0.83	1.68	0.35
mean	1.00667	1.96667	0.456667
sd	0.15695	0.325167	0.0945163
Method	One-way ANOVA
p value	Control vs. miR-939 mimic	Control vs. miR-939 inhibitor	miR-939 mimic vs. miR-939 inhibitor
	0.0038	0.0466	0.0003

## Sheet: Figure 5
Figure 5A
Relative BATF2 protein level
	Control	pBATF2
	0.97	3.18
	1.17	3.04
	0.86	2.61
mean	1	2.94333
sd	0.157162	0.297041
Method	two-tailed unpaired t test
p value	0.0006
Figure 5B
Relative BATF2 mRNA level
	Control	pBATF2	miR-939-3p mimic	miR-939-3p mimic+pBATF2
	1.01	3.62	0.3	1.18
	0.87	3.13	0.35	1
	1.14	3.99	0.32	1.28
mean	1.00667	3.58	0.323333	1.15333
sd	0.135031	0.431393	0.0251661	0.141892
Method	One-way ANOVA
p value	Control vs. pBATF2	Control vs. miR-939-3p mimic	miR-939-3p mimic vs. miR-939-3p mimic+pBATF2
	<0.0001	0.0317	0.0114
Figure 5C
Relative BATF2 protein level
	Control	pBATF2	miR-939-3p mimic	miR-939-3p mimic+pBATF2
	1	2.58	0.56	1.48
	1	2.81	0.51	1.15
	1	2.97	0.35	0.88
mean	1	2.78667	0.473333	1.17
sd	0	0.196044	0.109697	0.3005
Method	One-way ANOVA
p value	Control vs. pBATF2	Control vs. miR-939-3p mimic	miR-939-3p mimic vs. miR-939-3p mimic+pBATF2
	<0.0001	0.0359	0.0081
Figure 5D
Cell viability
	Control	pBATF2	miR-939-3p mimic	miR-939-3p mimic+pBATF2
	1.04	0.5	1.81	0.75
	0.86	0.44	1.88	0.89
	1.1	0.62	1.61	1.15
mean	1	0.52	1.76667	0.93
sd	0.1249	0.0916515	0.140119	0.202978
Method	One-way ANOVA
p value	Control vs. pBATF2	Control vs. miR-939-3p mimic	miR-939-3p mimic vs. miR-939-3p mimic+pBATF2
	0.0159	0.0009	0.0005
Figure 5E
BrdU incorporation
	Control	pBATF2	miR-939-3p mimic	miR-939-3p mimic+pBATF2
	1.05	0.52	1.82	0.96
	0.91	0.47	1.78	0.98
	1.04	0.55	1.86	1.18
mean	1	0.513333	1.82	1.04
sd	0.0781025	0.0404145	0.04	0.121655
Method	One-way ANOVA
p value	Control vs. pBATF2	Control vs. miR-939-3p mimic	miR-939-3p mimic vs. miR-939-3p mimic+pBATF2
	0.0003	<0.0001	<0.0001

## Sheet: Figure 6
Figure 6A
Tumor volume (cm3)
	Day9		Day12		Day15		Day18		Day21
	Control lentivirus	miR-939 lentivirus	Control lentivirus	miR-939 lentivirus	Control lentivirus	miR-939 lentivirus	Control lentivirus	miR-939 lentivirus	Control lentivirus	miR-939 lentivirus
	0.1051	0.1646	0.1938	0.3152	0.2994	0.4432	0.4138	0.6515	0.4931	0.8732
	0.1094	0.1681	0.1894	0.2846	0.2799	0.4157	0.3871	0.6209	0.4452	0.7654
	0.0814	0.0951	0.1502	0.2108	0.2257	0.3658	0.3195	0.5414	0.4126	0.7731
	0.0654	0.0885	0.1355	0.1752	0.2012	0.3021	0.2781	0.5186	0.3535	0.6854
	0.0518	0.0813	0.0851	0.1215	0.1681	0.2873	0.2025	0.5033	0.2861	0.6138
mean	0.08262	0.11952	0.1508	0.22146	0.23486	0.36282	0.3202	0.56714	0.3981	0.74218
sd	0.0248516	0.0430452	0.0444126	0.0790877	0.0544697	0.068294	0.0849452	0.0653853	0.0806021	0.0979373
Method	two-tailed unpaired t test
p value	0.1355		0.1197		0.0113		0.0009		0.0003
Method	Two-way ANOVA
p value	<0.0001
Figure 6C
Tumor weight (g)
	Control lentivirus	miR-939 lentivirus
	0.4147	0.7676
	0.3328	0.7231
	0.3513	0.8106
	0.2127	0.9631
	0.1396	0.6327
mean	0.29022	0.77942
sd	0.111507	0.122013
Method	two-tailed unpaired t test
p value	0.0002
Figure 6D
Relative miR-939 expression
	Control lentivirus	miR-939 lentivirus
	0.5	3.4
	0.4	4.48
	0.81	7
	1.73	4.31
	1.86	3.63
mean	1.06	4.564
sd	0.689311	1.43465
Method	two-tailed unpaired t test
p value	0.0012
Figure 6E
Relative BATF2 expression
	Control lentivirus	miR-939 lentivirus
	1	0.38
	0.94	0.56
	0.69	0.21
	1.2	0.26
	1.29	0.43
mean	1.024	0.368
sd	0.235011	0.139176
Method	two-tailed unpaired t test
p value	0.0007

## Sheet: Figure S1
Figure S1
Database	UALCAN online Database
Source	https://ualcan.path.uab.edu/
Method	Kaplan Meier survival analysis
p value	0.0036

## Sheet: Figure S2
Figure S2
	BATF2 expression level	miR-939-3p expression level
	0.61	1.83
	0.59	0.96
	0.81	0.55
	0.4	2.29
	0.58	3.03
	0.59	1.87
	0.61	1.76
	0.31	2.84
	0.48	1.93
	0.35	2.74
	0.46	1.67
	0.44	2.02
mean	0.519167	1.9575
sd	0.139053	0.724771
Method	Pearson correlation analysis
p value	0.0088
r value	-0.7162

## Sheet: Figure S3
Figure S3A
Cell viability
	Control	pBATF2	miR-939-3p mimic	miR-939-3p mimic+pBATF2
	1.14	0.45	1.76	0.79
	0.82	0.39	1.99	0.92
	1.04	0.51	1.72	1.29
mean	1	0.45	1.82333	1
sd	0.163707	0.06	0.145717	0.259422
Method	One-way ANOVA
p value	Control vs. pBATF2	Control vs. miR-939-3p mimic	miR-939-3p mimic vs. miR-939-3p mimic+pBATF2
	0.0189	0.0017	0.0017
Figure S3B
Relative cell number
	Control	pBATF2	miR-939-3p mimic	miR-939-3p mimic+pBATF2
	1.1	0.51	1.97	0.88
	0.82	0.36	2.12	0.86
	1.08	0.45	1.75	1.25
mean	1	0.44	1.94667	0.996667
sd	0.156205	0.0754983	0.1861	0.219621
Method	One-way ANOVA
p value	Control vs. pBATF2	Control vs. miR-939-3p mimic	miR-939-3p mimic vs. miR-939-3p mimic+pBATF2
	0.0149	0.0006	0.0006

## Sheet: Figure S4
Figure S4A
Relative BATF2 protein level
	Control	pBATF2	miR-939-3p mimic	miR-939-3p mimic+siBATF2
	1	0.55	0.23	0.25
	1	0.51	0.13	0.11
	1	0.41	0.12	0.08
mean	1	0.49	0.16	0.146667
sd	0	0.072111	0.0608276	0.0907377
Method	One-way ANOVA
p value	Control vs. siBATF2	Control vs. miR-939-3p mimic	siBATF2 vs. miR-939-3p mimic+siBATF2
	<0.0001	<0.0001	0.9941
Figure S4B
Cell viability
	Control	miR-939-3p mimic	siBATF2	miR-939-3p mimic+siBATF2
	1.08	1.66	1.97	1.85
	0.84	1.88	1.79	1.91
	1.08	1.93	1.89	2.13
mean	1	1.82333	1.88333	1.96333
sd	0.138564	0.143643	0.090185	0.147422
Method	One-way ANOVA
p value	Control vs. miR-939-3p mimic	Control vs. siBATF2	siBATF2 vs. miR-939-3p mimic+siBATF2
	0.0003	0.0002	0.5883
Figure S4C
BrdU incorporation
	Control	miR-939-3p mimic	siBATF2	miR-939-3p mimic+siBATF2
	1.07	1.71	1.84	1.85
	0.92	1.75	1.82	1.89
	1.01	1.84	1.93	1.97
mean	1	1.76667	1.86333	1.90333
sd	0.0754983	0.0665833	0.0585947	0.061101
Method	One-way ANOVA
p value	Control vs. miR-939-3p mimic	Control vs. siBATF2	siBATF2 vs. miR-939-3p mimic+siBATF2
	<0.0001	<0.0001	0.8763
Figure S4D
Relative AP-1 luciferase activity
	Control	miR-939-3p mimic	siBATF2	miR-939-3p mimic+siBATF2
	1.09	1.61	1.83	1.85
	0.79	1.79	1.87	2.26
	1.12	1.74	2.01	2.19
mean	1	1.71333	1.90333	2.1
sd	0.182483	0.0929157	0.0945163	0.219317
Method	One-way ANOVA
p value	Control vs. miR-939-3p mimic	Control vs. siBATF2	siBATF2 vs. miR-939-3p mimic+siBATF2
	0.0024	0.0005	0.464
Figure S4E
Relative MET expression
	Control	miR-939-3p mimic	siBATF2	miR-939-3p mimic+siBATF2
	1.05	1.63	1.91	1.95
	0.82	1.81	1.98	2.34
	1.13	2.02	2.14	2.47
mean	1	1.82	2.01	2.25333
sd	0.160935	0.195192	0.117898	0.270617
Method	One-way ANOVA
p value	Control vs. miR-939-3p mimic	Control vs. siBATF2	siBATF2 vs. miR-939-3p mimic+siBATF2
	0.0038	0.001	0.4631
